# Supplementary material for: Screening for Arabidopsis mutants with altered Ca2+ signal response using aequorin-based Ca2+ reporter system
Source: STAR Protoc. 2021 May 23;2(2):100558. doi: 10.1016/j.xpro.2021.100558 (PMC8144734; doi:10.1016/j.xpro.2021.100558)
Supplement: Table S1. Detailed data processing of Ca2+ signals, related to step 46 [file mmc1.xlsx]

## Sheet: WT-raw data
	WT
	background aequorin luminescence
	882	5027	2914	3566	2240	1333	2672	1946	422	1969	1558	1170	3578	1527	2146
	692	4834	2294	3441	2008	1105	2261	1831	341	1967	1556	1129	3588	1434	2086
	698	4734	2010	3448	1850	1022	2165	1703	323	1920	1517	1145	3768	1531	2198
	715	4698	1953	3534	1764	1149	2128	1664	333	2001	1573	1090	3701	1551	2123
	690	4649	1721	3574	1564	1104	2183	1616	343	2038	1541	1139	3665	1505	2078
	680	4612	1679	3815	1395	1027	1962	1511	349	1937	1489	1148	3772	1445	2062
	704	4784	1721	3802	1473	1023	1893	1545	359	2010	1458	1218	3770	1440	2124
	673	5070	1558	3450	1338	1086	1869	1475	330	2090	1495	1234	3836	1462	2060
	643	4939	1636	3728	1345	1038	1824	1436	359	1925	1455	1170	3773	1488	2089
	702	4805	1444	3589	1280	997	1765	1487	362	1993	1395	1110	3791	1498	2081
	642	4511	1555	3513	1177	1088	1754	1456	346	2029	1374	1135	3842	1468	2029
	663	4047	1561	3589	1212	977	1663	1497	328	2026	1298	1185	3773	1420	1936
	640	3947	1535	3332	1197	993	1736	1420	371	1961	1337	1115	3828	1472	2036
	640	3739	1594	3291	1209	977	1703	1457	353	2044	1320	1218	3758	1484	2061
	620	3820	1635	3309	1140	1005	1670	1561	348	2000	1344	1127	4066	1491	2044
	629	3727	1652	3261	1138	989	1744	1529	322	2138	1334	1139	4006	1383	2084
	608	3783	1611	3250	1087	1052	1701	1452	358	1958	1317	1098	4026	1342	2214
	635	3705	1570	3305	1122	1060	1685	1451	325	1954	1396	1170	4101	1432	2193
	616	3731	1603	3281	1136	964	1748	1469	343	1887	1303	1062	4511	1477	2139
	662	3850	1597	3300	1039	966	1809	1479	349	2017	1328	1098	4629	1434	2171
	5 mM H2O2-triggered aequorin luminescence (L-stimuli)
	90914	57026	58192	18082	20631	14533	33281	38462	5114	21541	34382	27863	41780	22795	61603
	86665	35922	51668	14602	11339	10287	21257	21177	3828	21924	34391	22563	32101	21789	53626
	63739	22753	48714	14184	7051	8415	15165	12409	2873	30399	38718	19693	44629	26204	51153
	49294	15377	47285	14696	5242	7271	11452	8626	2373	40938	61779	21046	104266	41468	54826
	39017	11238	46447	14653	4346	6946	9531	6961	2159	60499	97402	27027	163102	78033	76798
	32357	8758	46158	15607	3734	6486	8100	5742	1990	91273	109438	42860	189637	136408	127163
	27180	7051	47003	16729	3635	6021	7239	5506	1907	146857	108936	74602	194379	219911	197447
	23669	6119	47134	17854	3810	6141	6648	5123	2107	245913	119941	128994	203896	326078	308753
	21097	5425	47658	17774	4237	7440	6368	5235	2212	375099	144886	202961	225308	453123	474297
	19604	4897	47449	18438	5187	10239	6505	5857	2854	505223	183747	288295	257319	582865	675019
	18064	4740	46999	20357	7412	14322	6950	7480	3923	607940	227011	369608	299532	689681	858233
	17082	4788	47947	24219	11474	18330	8489	9517	5709	681012	271251	430455	342619	744278	988141
	17383	5301	51327	32450	17856	22213	10878	12043	8723	718136	310124	463839	372008	749662	1064935
	18306	6259	57111	44009	26179	25051	15928	15980	12463	727874	339818	476839	386706	727279	1092424
	20885	7968	66475	59438	36574	26341	23693	21312	16748	715363	351750	481664	385134	701476	1077429
	23765	9956	80558	75162	46948	27232	34226	28342	22127	689813	352715	476870	375151	670445	1036463
	27181	12992	97646	89290	56526	27514	46300	38155	27337	661676	340327	468243	359500	641969	982082
	31729	16319	116617	102392	66289	27704	58559	49689	33276	631536	324181	461364	341444	612270	920748
	36625	19930	133890	112924	75709	27957	68720	62607	37791	602272	305114	450873	329228	580531	862528
	42412	23554	147454	120776	83962	27983	76026	76906	40817	566280	286348	437771	319795	541348	796932
	48690	27465	156684	125081	90096	27705	82141	91118	43629	533639	271150	421982	315216	502461	734455
	55963	31341	158403	124708	95187	27901	85581	104439	45778	502426	259709	402647	309750	476193	689159
	63467	33494	156988	121288	99627	27818	87172	114109	47677	470307	249990	384079	304085	458280	646371
	70508	35677	153607	116681	101938	28727	87428	121733	48475	442973	239873	362232	299508	439714	611250
	76845	36448	151986	111755	102834	29032	85532	127233	48998	414873	230765	341525	294785	419008	582513
	85736	36939	152582	108645	102530	30022	82979	130299	49455	388885	218957	319938	292272	394996	551449
	90708	36114	155546	105873	101313	31044	80020	133184	49962	363984	209381	301435	290885	373256	519740
	92353	35547	160976	104292	99513	31739	77580	134179	50181	339756	198739	283309	286020	351476	486958
	92856	34387	165364	103624	98236	32394	75552	134793	50547	314969	189280	269068	278998	333390	459216
	91591	33769	169656	103816	96919	32917	74224	134223	50185	299473	178404	253377	271953	317402	435468
	90572	32194	173530	105487	97342	31698	74181	134667	50671	290826	169626	239816	263607	300471	413387
	88674	31575	179297	108428	97470	29330	74052	133553	52121	283550	161382	226563	253257	286620	392711
	87146	30351	185289	113065	98768	28229	74844	134343	53001	271883	151821	213845	240560	272238	375773
	85076	29491	188627	116515	99456	29107	75793	134332	53393	261150	145420	202736	228206	259722	361471
	83181	28371	191201	119259	100259	31421	77704	134986	53613	249956	138261	192801	216581	247540	347926
	81375	26951	190363	123344	101382	33436	79155	133705	53573	238701	131610	183427	206656	235722	335685
	79799	26003	189396	125623	103241	35151	80712	134186	53038	229197	124930	173304	198599	225499	325619
	77784	25203	186410	129231	103965	36063	82633	134275	52105	220384	119277	165137	191617	214969	313262
	75539	24624	187341	131976	104757	37762	83555	133291	51241	211174	114183	157413	185982	205998	303241
	73616	24705	187653	133482	103499	38397	83557	132611	49649	202141	109152	149311	181440	196578	291736
	72819	24701	187157	133391	101407	39573	85327	131585	47975	193351	105266	141710	176637	188585	280887
	73113	24582	187639	132535	98704	39874	85309	128319	46131	186855	100835	133805	171876	180612	270621
	74164	25516	186738	130356	93939	39752	86099	125325	44566	179577	98090	126863	166448	171142	261443
	75247	25906	187504	127140	91057	39740	86214	122177	42194	171955	95203	120897	162024	165474	250649
	77834	26501	185155	122599	86483	39632	85833	118165	39591	165758	90894	114243	157747	157493	241280
	81409	27558	181144	118522	81866	39182	85902	113005	37912	158131	87852	108950	153756	150731	233745
	83755	28452	177382	112954	77758	38591	84665	108318	36108	151835	85053	104590	148617	144918	224785
	87453	29182	172050	108649	74528	37537	83235	103881	34400	145997	82473	99591	145330	138502	218004
	91397	29994	166420	103456	70498	36508	80940	99609	33455	140256	79540	96071	141128	133467	211448
	94674	30423	161004	99164	67606	34884	79020	95338	32091	134654	77587	92197	137758	128657	204284
	97787	31412	153854	94289	64859	33838	76301	91757	30538	130135	75616	88594	133943	123787	198393
	101274	31169	149110	89295	61937	32306	73549	88656	29430	125568	73134	85081	130251	119853	193690
	103835	31349	143203	85538	58777	31298	70512	85767	28222	120274	71161	81879	126002	116367	187893
	106818	31603	137489	81959	55286	30142	68576	82941	27264	116716	69869	78684	122542	110854	183544
	109505	31008	132532	78656	52353	29507	66496	80477	26318	112385	67545	75454	119343	106186	177331
	111446	30719	126085	74784	49253	28775	63883	78386	25348	108720	66408	72909	113841	102850	172507
	113799	30885	120860	72019	46445	27911	61795	76290	24831	105091	64595	70860	111827	99067	167988
	114072	30323	117069	69340	44047	27451	59630	74498	24139	102315	62798	68444	108630	97042	163126
	114599	30014	113650	67301	42164	26734	57449	73434	23422	99627	61566	66177	105574	92722	158090
	112007	29229	109517	64659	40940	26204	55110	71416	22722	96371	60257	64529	102246	90746	153294
	109166	28329	105989	63223	38639	25752	52404	70274	22440	93187	59125	62412	99659	87988	148263
	105787	27950	103005	61607	37146	24941	50554	68875	21513	91394	57459	60069	97736	86529	143251
	101898	27488	100126	59620	35411	24377	48896	67813	21050	88702	56200	59005	94446	84393	139299
	97903	26743	97178	58001	34053	23278	47049	65814	20365	85576	54864	57323	92005	82438	136773
	92837	25950	95652	56773	32953	22882	45467	64056	20299	83530	53843	56675	90490	80752	132234
	88719	25363	92987	55133	31445	22010	44032	62973	20032	81414	53189	55103	88362	79453	131010
	84679	24649	91130	53962	30916	21414	43459	61630	19440	79819	52419	54029	86412	77955	127315
	81123	23696	89512	52698	29556	20443	42539	60698	19246	78039	51239	52919	84594	76311	123485
	78487	23291	87316	52143	28828	19284	41580	60012	18890	77263	50298	51912	82755	75111	121093
	75595	22225	85009	50719	27860	18668	40994	58534	18444	75106	49997	50748	80909	74043	117888
	72195	21981	83130	50560	27363	17715	41214	58105	18156	73451	49351	49675	79388	73903	115739
	69795	21091	80929	49272	26456	16753	40448	56765	17911	72054	49065	48490	77822	73320	112828
	66708	20634	79726	48755	26000	16259	40152	56321	17559	70779	48320	47561	76148	73243	110595
	64296	19976	77615	47799	25615	15537	39160	54812	17191	69535	47823	46645	75166	73144	108271
	62103	19345	76051	47550	25167	14884	38532	54143	16647	68596	46694	45964	73025	73453	105910
	60226	19036	74720	46837	24833	14539	37845	53383	16637	67335	45686	45334	70831	73278	104724
	57153	18281	73270	46372	24158	14009	37097	52352	16257	65935	44900	44239	69912	73956	102524
	54180	17925	72080	45478	23730	13700	36405	51776	15952	64874	44005	42984	67928	73986	100948
	51674	17480	71216	44959	23257	13263	35629	50934	15826	63616	43356	42971	66473	73927	99338
	49402	17168	69823	44576	22529	13048	35065	49877	15658	62397	42479	41633	65042	74300	97939
	47114	16614	69470	44078	22475	12827	34663	49427	15027	61670	41909	41434	64088	74668	96005
	44771	16116	67939	43459	21928	12244	33819	48537	15221	60821	41323	40801	62852	74243	93997
	43790	15774	66432	43204	21859	12203	33335	47659	14802	60475	40515	39634	61730	74455	92532
	42118	15558	64995	43104	21395	11939	32651	46942	14787	59282	40196	38888	60015	74334	90696
	40999	15176	63428	42717	20880	11601	31678	46896	14410	58894	39810	38281	59071	74698	89722
	39659	14776	62991	41469	20295	11649	31518	45523	13973	57905	38796	37603	58034	74303	87899
	38409	14649	62643	41416	20199	11301	30967	44855	14103	57490	38528	37289	56993	73545	87266
	37194	14187	61808	40753	20079	11270	30956	44247	13860	57217	38268	35811	55929	73348	85738
	36548	14224	60516	40239	19511	11128	30157	43635	13640	56621	38118	35748	55044	72248	84561
	35518	13867	60094	40124	19193	11050	29753	43213	13498	55938	37455	35145	54742	71944	83667
	34693	13494	59952	39941	19217	10933	29128	42199	13463	55796	36603	34489	53937	71680	82050
	34826	13258	59254	39718	19260	10620	29014	41364	13397	55277	36715	34106	53492	71379	81268
	34170	13184	58741	39592	19200	10593	28855	40698	13268	55374	35806	33329	52864	70643	80200
	33406	12778	58266	39197	19043	10609	28667	40493	12842	54687	35790	33304	51308	70033	78861
	32845	12818	57477	38924	18549	10360	27909	40271	12832	54725	35179	32673	50880	68815	78915
	31909	12748	57120	38573	18174	10330	27666	39550	12747	53973	34784	32381	50692	67752	77267
	30998	12604	56657	38335	18025	10418	27146	38945	12762	53475	34617	31509	50097	67330	75941
	30521	12391	56016	38281	17683	10136	26661	38409	12466	53224	33823	31053	49692	65707	74947
	29904	12188	55103	38034	17454	9987	26653	37889	12070	53001	33633	30606	48578	65230	74100
	30006	12377	54842	37950	17641	9832	26335	37716	12180	52461	33567	30000	47905	64093	72846
	29238	12287	54578	38026	16897	9867	25699	37586	11970	52400	33132	29353	47174	62874	72189
	28864	11958	54214	37588	16782	9827	25781	36917	12101	51668	32857	29431	47084	61711	70752
	28427	11901	54106	37924	16772	9708	25579	36327	11721	52300	32225	29185	45755	60786	69514
	28123	11654	53652	37392	16863	9565	24941	36255	11717	51302	32090	28667	45645	59363	68870
	27584	11425	53011	37397	16289	9259	24979	35712	11412	51235	31800	28232	45264	58392	67613
	27524	11266	52728	37165	16274	9492	24649	35255	11509	50699	31254	28215	44476	57318	66535
	27518	11284	52291	37108	15984	9107	24571	34969	11423	50306	30637	27850	44666	56476	65140
	26653	11065	52041	36918	15819	8973	24098	35195	11460	49750	30851	27371	44106	55054	64292
	26598	11108	51779	36268	15592	9191	23934	34662	11078	49362	30199	26354	43663	53826	64074
	25731	11139	51318	36050	15274	9148	24008	34501	11000	49749	30085	26833	42850	52944	62549
	25750	11017	51124	36106	15429	9080	23457	34118	11020	49654	29661	25898	43062	51616	62209
	25623	10804	50492	35539	15351	8754	23047	33938	10647	48930	29179	25743	42635	50309	61702
	25908	10702	50153	35376	15033	8735	23033	33287	10589	48913	28916	25321	41926	48702	60459
	25187	10697	50001	34996	14667	8586	22992	32722	10381	48577	28573	25250	41795	47859	60015
	24872	10743	49849	35558	14694	8539	22505	32779	10014	48936	28525	24984	41386	46514	59253
	24501	10492	49207	34805	14401	8417	22459	32257	10195	48816	28440	24788	40636	45838	58249
	24444	10450	48326	34982	14344	8208	22221	31725	9872	48656	28135	24299	40878	44890	57333
	24004	10287	48113	34581	14056	8163	22483	31528	9611	48241	27927	24014	40758	43787	55826
	23769	10054	47987	34541	13770	8117	21893	31347	9575	48773	27636	23699	40079	42458	54769
	23564	9713	47199	33870	13731	7862	21534	30830	9441	48505	27595	23214	39693	41638	53532
	23456	10037	47107	33701	13537	7867	21476	30561	9387	48167	27192	22961	39583	40739	52876
	23100	9597	46973	33750	13257	7717	21681	30244	9249	48081	26967	22945	38615	39835	51783
	23128	9711	45992	33717	13495	7746	21276	29935	9218	47861	26835	22552	38750	39136	51259
	22922	9661	46156	33076	13118	7655	20898	29546	9070	48120	26505	22423	38639	38205	50688
	22637	9697	45517	32925	13117	7487	20693	29580	8922	47979	25880	21975	38054	37633	50371
	22533	9583	45057	33242	12804	7543	20620	29040	8806	47745	25738	21659	37861	36878	49446
	22192	9403	45056	32967	12774	7391	20246	28704	8867	48141	25539	21714	37524	36664	48709
	21841	9344	44542	32889	12490	7238	19933	28499	8544	47681	25473	21393	37506	35661	48297
	21966	9107	43732	32382	12319	7232	19637	28144	8567	47969	25101	21124	36967	35010	47065
	21302	9030	43874	32497	12092	7198	19476	27880	8564	47189	25012	21214	36380	34547	46326
	21188	9037	42988	32166	11898	7018	19641	27686	8420	47441	24715	21353	36074	34346	45283
	20716	9086	42641	31453	11684	6882	19474	27144	8315	47114	24499	20809	35497	33827	44874
	20359	9092	41922	31041	11633	6948	19173	26853	8284	46827	24020	20316	35480	33590	43917
	20264	8968	41158	31272	11416	6522	18880	26894	8243	47206	23932	20308	35573	33267	43746
	20277	8921	40833	30675	11468	6703	18928	26542	8236	47336	23626	20121	34785	32320	43015
	20406	8810	40623	30158	11088	6459	18691	26213	8008	46618	23458	20152	34875	32106	41978
	20000	8715	40149	29955	10941	6350	18711	26018	7921	46891	23235	19797	34140	31949	41620
	19339	8820	39749	29831	10917	6372	18197	25490	7724	46877	23251	19817	33854	31302	40894
	19531	8503	39349	29241	10711	6289	18188	25015	7782	46935	22769	19566	33537	30930	41064
	19014	8622	38860	29240	10701	6314	17913	25360	7720	46498	22565	19221	33516	30411	40838
	18767	8487	38391	29954	10707	6103	17738	25039	7555	46715	22810	18853	32698	29932	39480
	18259	8471	38221	29402	10624	6077	17809	24817	7355	46536	21948	19238	32657	29257	39732
	17938	8215	38084	29266	10676	6010	17509	24386	7373	46426	22357	19032	32191	29217	38683
	17950	8248	38138	28976	10264	5949	17318	24388	7226	46565	22375	18984	31332	28479	38465
	17871	8239	37920	28901	10135	6102	17468	24247	7167	46284	21862	18681	31486	28158	38107
	17523	8124	37556	28661	10090	6137	16994	24075	7223	46009	21891	18478	30861	27851	37975
	18076	8005	37669	28583	9760	6029	17229	23833	7113	45483	22013	18248	30609	27785	37416
	18085	7748	37439	28163	9803	5903	16704	23816	7110	45383	22077	18387	30406	27248	37269
	17284	7819	37014	28015	9538	5771	16783	23278	6920	44812	21589	18318	30183	27024	36901
	16798	7648	36379	27474	9220	5722	16834	23162	6938	44364	21450	17843	30302	26909	36502
	777233	1040650	4070745	1715957	804595	401488	892856	990108	712695	349852	350866	362640	160155	229248	412674
	731507	737334	3104099	1413763	677415	356044	1017917	937294	575113	319292	311982	368304	138094	198330	492867
	702256	414233	2188081	1189228	384413	287108	1064927	878684	492315	321799	299398	389038	133292	237685	597479
	669467	250767	1515255	976740	221381	217072	981432	805845	378006	333173	296684	395131	141878	227002	676433
	623187	200621	1089157	786552	161034	163830	834013	715729	275669	353648	281259	394205	147528	213957	760634
	565203	169011	782657	625201	118931	121148	666039	632510	206412	375606	237018	385742	155664	219716	799220
	498988	140120	575785	503936	89861	87293	519275	560490	153929	387743	220711	361816	166562	225077	799727
	438582	116052	444782	403663	69694	63215	414262	497084	116929	397591	218452	339997	174753	216668	787334
	377591	97766	357550	331728	56258	46501	334527	444129	89875	409680	207217	326571	181715	206154	731576
	328506	83280	285662	281258	46401	35538	281729	400996	70258	414651	188623	313529	182792	190694	676938
	289715	70998	229961	238762	41543	27494	238430	366968	56308	407267	179328	290264	176742	174803	635070
	256377	62824	191083	212842	38071	22220	211344	334360	47599	391177	171073	269744	177504	166821	595340
	231253	57975	164172	195964	33118	19263	182133	303412	39847	382467	166190	254487	170520	164478	564439
	207396	51760	141040	181315	28086	16552	161373	286275	34157	384629	154242	243627	162531	157454	510315
	187568	47743	126500	171172	25662	15225	149430	272523	30337	374128	146541	228011	153869	151676	479044
	167849	42191	117136	161458	23252	14195	136476	253096	26702	358269	138236	223067	154088	146620	451849
	151661	39785	109288	153307	21227	13673	118981	243286	24501	350399	135908	219627	158379	141696	416781
	132211	36705	98852	140270	20295	13326	107062	239618	22786	337598	128574	213098	165667	134324	370002
	112964	34383	94856	125029	19192	12286	100150	230089	23470	328553	123456	196912	162396	129377	332617
	97212	33424	94398	116042	17343	11501	90063	219271	23067	325945	111218	188277	146242	126862	305262
	89534	31846	92477	106121	16419	10909	82938	213157	23447	321415	99306	181081	140836	121563	282968
	85399	28935	93875	96062	16578	10750	76878	205344	22263	308905	95895	171533	137337	118155	263061
	80148	28844	88648	93204	16327	10022	69853	202820	21994	302543	97394	169643	135064	117838	254807
	74474	26739	83424	90111	15499	9739	64698	200473	22631	299083	92559	170587	145289	111141	241895
	72661	25174	93109	86786	15450	9228	64431	190369	24201	294009	87343	171284	144897	113684	222035
	69775	24557	93651	85895	15714	9365	63300	179263	25953	289393	82672	166529	141831	115389	206845
	68892	23928	86521	84190	16466	9374	62696	170577	26523	272835	77332	164860	140119	109650	204281
	66734	24021	83604	85028	16593	8980	62151	166803	25908	255627	71117	164914	139348	106045	207443
	66331	23399	77708	89661	16761	8998	58886	164780	25889	244417	67215	169025	136842	101608	199273
	67329	22340	73526	95039	16819	8904	52413	155420	25361	235160	65885	171848	133128	97111	189198
	67695	20641	77670	90195	17570	8290	49796	151866	24866	223541	63736	168055	137610	91927	179721
	64338	19475	76746	91249	17593	7911	49612	152791	23171	210569	59625	162031	138622	85740	170349
	61641	16886	74395	90493	18172	7955	46839	155503	21984	208688	59198	144891	140070	80410	164756
	64423	16007	72322	87680	18635	7859	44649	151686	20361	206588	59372	130451	137932	77486	163110
	62026	16613	83663	84931	19190	7892	42974	145856	17955	204850	60157	123560	138328	76329	160739
	64599	15188	90501	81084	20551	8345	41377	138688	16613	199422	59375	119753	139468	72469	162050
	62529	14634	90252	80658	21891	8826	40377	142581	16203	202687	57576	117535	135190	67483	166954
	60767	14238	88100	79991	21838	9136	44192	137814	15209	205469	55194	113576	126019	66519	161734
	62344	13028	80748	78350	21031	9734	47463	127347	14405	208283	52543	110234	115519	64507	160827
	61258	12505	73704	74774	19569	9882	43811	118280	13672	210719	52852	107002	110433	59150	152706
	57692	13760	75468	71686	18195	9695	39226	115052	13388	209952	53375	100529	106119	56348	143504
	56974	19087	73219	71620	17402	9946	36104	114421	13252	218059	53221	94330	98906	53170	136827
	55779	15070	78364	72263	18151	10215	37552	108266	13074	221918	52814	85604	91798	48190	120021
	52399	11926	78207	63443	17772	9908	41586	102457	11862	215404	51812	77611	89313	44236	114320
	54758	9722	68884	60785	17949	10331	36437	97169	10472	207768	48247	69486	85798	40145	103696
	52998	9097	73583	57840	17558	10167	31688	92177	9426	207549	46070	64068	81415	35894	101826
	53830	9318	75416	57376	17655	10035	30839	95815	8847	202380	40652	60004	76973	32860	115934
	50745	9660	70595	55561	17406	9508	30055	94629	7918	193001	35578	55808	70849	29605	119258
	47651	9668	59418	52492	16377	9176	30338	88763	7702	184418	32582	50201	69160	28057	106738
	49109	8825	48992	49552	16266	9447	30705	84488	8026	182329	29929	45106	67090	25517	101810
	47912	8403	44074	46644	14867	9105	31325	82006	7658	179816	26837	39839	64845	24429	95569
	43920	8223	43830	44121	14607	8757	28143	78208	7533	175029	24168	36320	59478	25037	91602
	43042	7764	39651	42935	14591	7985	28866	72972	7485	166911	22688	32861	51223	22142	87251
	43092	7687	39393	42411	14909	8163	30117	68739	7244	160680	22666	30281	45243	20891	87093
	38486	6781	39640	39489	14854	8249	29070	68082	6900	157670	23357	28352	40679	19100	88984
	37338	6457	38246	37406	13340	8116	26233	66353	6860	154453	22142	27006	37219	17488	87398
	37573	6564	36875	36402	12939	7555	25400	61134	6560	152719	20728	25603	33464	16775	87137
	36358	6515	36297	35388	13349	6876	24903	57806	6486	151958	20081	25201	30224	15783	87296
	37652	6350	35731	32050	13001	7301	25555	55890	6336	151522	20475	25128	27310	14504	80232
	36480	6089	35600	29940	12413	7294	26537	53647	6038	150052		23897	25385	12763	78422
L-background	13434	87012	34843	69378	27714	20955	37935	30985	6964	39864	28388	22900	77782	29284	41954
L-stimuli	7577382	2699724	13051659	8633323	5474654	2610876	6051588	8467646	2999704	22462319	12292059	15364861	17433543	22682703	31698351
L-rest	9853411	4333586	18547186	12675093	3570039	2304900	10232432	14541259	4001651	15851258	6130744	9959714	7176744	6095780	17345271
L-max	17430793	7033310	31598845	21308416	9044693	4915776	16284020	23008905	7001355	38313577	18422803	25324575	24610287	28778483	49043622

## Sheet: WT-processed data
			WT
			background aequorin luminescence
		background	882	5027	2914	3566	2240	1333	2672	1946	422	1969	1558	1170	3578	1527	2146
			692	4834	2294	3441	2008	1105	2261	1831	341	1967	1556	1129	3588	1434	2086
			698	4734	2010	3448	1850	1022	2165	1703	323	1920	1517	1145	3768	1531	2198
			715	4698	1953	3534	1764	1149	2128	1664	333	2001	1573	1090	3701	1551	2123
			690	4649	1721	3574	1564	1104	2183	1616	343	2038	1541	1139	3665	1505	2078
			680	4612	1679	3815	1395	1027	1962	1511	349	1937	1489	1148	3772	1445	2062
			704	4784	1721	3802	1473	1023	1893	1545	359	2010	1458	1218	3770	1440	2124
			673	5070	1558	3450	1338	1086	1869	1475	330	2090	1495	1234	3836	1462	2060
			643	4939	1636	3728	1345	1038	1824	1436	359	1925	1455	1170	3773	1488	2089
			702	4805	1444	3589	1280	997	1765	1487	362	1993	1395	1110	3791	1498	2081
			642	4511	1555	3513	1177	1088	1754	1456	346	2029	1374	1135	3842	1468	2029
			663	4047	1561	3589	1212	977	1663	1497	328	2026	1298	1185	3773	1420	1936
			640	3947	1535	3332	1197	993	1736	1420	371	1961	1337	1115	3828	1472	2036
			640	3739	1594	3291	1209	977	1703	1457	353	2044	1320	1218	3758	1484	2061
			620	3820	1635	3309	1140	1005	1670	1561	348	2000	1344	1127	4066	1491	2044
			629	3727	1652	3261	1138	989	1744	1529	322	2138	1334	1139	4006	1383	2084
			608	3783	1611	3250	1087	1052	1701	1452	358	1958	1317	1098	4026	1342	2214
			635	3705	1570	3305	1122	1060	1685	1451	325	1954	1396	1170	4101	1432	2193
			616	3731	1603	3281	1136	964	1748	1469	343	1887	1303	1062	4511	1477	2139
			662	3850	1597	3300	1039	966	1809	1479	349	2017	1328	1098	4629	1434	2171
			5 mM H2O2-triggered aequorin luminescence (L-stimuli)
		5 mM H2O2	90914	57026	58192	18082	20631	14533	33281	38462	5114	21541	34382	27863	41780	22795	61603
			86665	35922	51668	14602	11339	10287	21257	21177	3828	21924	34391	22563	32101	21789	53626
			63739	22753	48714	14184	7051	8415	15165	12409	2873	30399	38718	19693	44629	26204	51153
			49294	15377	47285	14696	5242	7271	11452	8626	2373	40938	61779	21046	104266	41468	54826
			39017	11238	46447	14653	4346	6946	9531	6961	2159	60499	97402	27027	163102	78033	76798
			32357	8758	46158	15607	3734	6486	8100	5742	1990	91273	109438	42860	189637	136408	127163
			27180	7051	47003	16729	3635	6021	7239	5506	1907	146857	108936	74602	194379	219911	197447
			23669	6119	47134	17854	3810	6141	6648	5123	2107	245913	119941	128994	203896	326078	308753
			21097	5425	47658	17774	4237	7440	6368	5235	2212	375099	144886	202961	225308	453123	474297
			19604	4897	47449	18438	5187	10239	6505	5857	2854	505223	183747	288295	257319	582865	675019
			18064	4740	46999	20357	7412	14322	6950	7480	3923	607940	227011	369608	299532	689681	858233
			17082	4788	47947	24219	11474	18330	8489	9517	5709	681012	271251	430455	342619	744278	988141
			17383	5301	51327	32450	17856	22213	10878	12043	8723	718136	310124	463839	372008	749662	1064935
			18306	6259	57111	44009	26179	25051	15928	15980	12463	727874	339818	476839	386706	727279	1092424
			20885	7968	66475	59438	36574	26341	23693	21312	16748	715363	351750	481664	385134	701476	1077429
			23765	9956	80558	75162	46948	27232	34226	28342	22127	689813	352715	476870	375151	670445	1036463
			27181	12992	97646	89290	56526	27514	46300	38155	27337	661676	340327	468243	359500	641969	982082
			31729	16319	116617	102392	66289	27704	58559	49689	33276	631536	324181	461364	341444	612270	920748
			36625	19930	133890	112924	75709	27957	68720	62607	37791	602272	305114	450873	329228	580531	862528
			42412	23554	147454	120776	83962	27983	76026	76906	40817	566280	286348	437771	319795	541348	796932
			48690	27465	156684	125081	90096	27705	82141	91118	43629	533639	271150	421982	315216	502461	734455
			55963	31341	158403	124708	95187	27901	85581	104439	45778	502426	259709	402647	309750	476193	689159
			63467	33494	156988	121288	99627	27818	87172	114109	47677	470307	249990	384079	304085	458280	646371
			70508	35677	153607	116681	101938	28727	87428	121733	48475	442973	239873	362232	299508	439714	611250
			76845	36448	151986	111755	102834	29032	85532	127233	48998	414873	230765	341525	294785	419008	582513
			85736	36939	152582	108645	102530	30022	82979	130299	49455	388885	218957	319938	292272	394996	551449
			90708	36114	155546	105873	101313	31044	80020	133184	49962	363984	209381	301435	290885	373256	519740
			92353	35547	160976	104292	99513	31739	77580	134179	50181	339756	198739	283309	286020	351476	486958
			92856	34387	165364	103624	98236	32394	75552	134793	50547	314969	189280	269068	278998	333390	459216
			91591	33769	169656	103816	96919	32917	74224	134223	50185	299473	178404	253377	271953	317402	435468
			90572	32194	173530	105487	97342	31698	74181	134667	50671	290826	169626	239816	263607	300471	413387
			88674	31575	179297	108428	97470	29330	74052	133553	52121	283550	161382	226563	253257	286620	392711
			87146	30351	185289	113065	98768	28229	74844	134343	53001	271883	151821	213845	240560	272238	375773
			85076	29491	188627	116515	99456	29107	75793	134332	53393	261150	145420	202736	228206	259722	361471
			83181	28371	191201	119259	100259	31421	77704	134986	53613	249956	138261	192801	216581	247540	347926
			81375	26951	190363	123344	101382	33436	79155	133705	53573	238701	131610	183427	206656	235722	335685
			79799	26003	189396	125623	103241	35151	80712	134186	53038	229197	124930	173304	198599	225499	325619
			77784	25203	186410	129231	103965	36063	82633	134275	52105	220384	119277	165137	191617	214969	313262
			75539	24624	187341	131976	104757	37762	83555	133291	51241	211174	114183	157413	185982	205998	303241
			73616	24705	187653	133482	103499	38397	83557	132611	49649	202141	109152	149311	181440	196578	291736
			72819	24701	187157	133391	101407	39573	85327	131585	47975	193351	105266	141710	176637	188585	280887
			73113	24582	187639	132535	98704	39874	85309	128319	46131	186855	100835	133805	171876	180612	270621
			74164	25516	186738	130356	93939	39752	86099	125325	44566	179577	98090	126863	166448	171142	261443
			75247	25906	187504	127140	91057	39740	86214	122177	42194	171955	95203	120897	162024	165474	250649
			77834	26501	185155	122599	86483	39632	85833	118165	39591	165758	90894	114243	157747	157493	241280
			81409	27558	181144	118522	81866	39182	85902	113005	37912	158131	87852	108950	153756	150731	233745
			83755	28452	177382	112954	77758	38591	84665	108318	36108	151835	85053	104590	148617	144918	224785
			87453	29182	172050	108649	74528	37537	83235	103881	34400	145997	82473	99591	145330	138502	218004
			91397	29994	166420	103456	70498	36508	80940	99609	33455	140256	79540	96071	141128	133467	211448
			94674	30423	161004	99164	67606	34884	79020	95338	32091	134654	77587	92197	137758	128657	204284
			97787	31412	153854	94289	64859	33838	76301	91757	30538	130135	75616	88594	133943	123787	198393
			101274	31169	149110	89295	61937	32306	73549	88656	29430	125568	73134	85081	130251	119853	193690
			103835	31349	143203	85538	58777	31298	70512	85767	28222	120274	71161	81879	126002	116367	187893
			106818	31603	137489	81959	55286	30142	68576	82941	27264	116716	69869	78684	122542	110854	183544
			109505	31008	132532	78656	52353	29507	66496	80477	26318	112385	67545	75454	119343	106186	177331
			111446	30719	126085	74784	49253	28775	63883	78386	25348	108720	66408	72909	113841	102850	172507
			113799	30885	120860	72019	46445	27911	61795	76290	24831	105091	64595	70860	111827	99067	167988
			114072	30323	117069	69340	44047	27451	59630	74498	24139	102315	62798	68444	108630	97042	163126
			114599	30014	113650	67301	42164	26734	57449	73434	23422	99627	61566	66177	105574	92722	158090
			112007	29229	109517	64659	40940	26204	55110	71416	22722	96371	60257	64529	102246	90746	153294
			109166	28329	105989	63223	38639	25752	52404	70274	22440	93187	59125	62412	99659	87988	148263
			105787	27950	103005	61607	37146	24941	50554	68875	21513	91394	57459	60069	97736	86529	143251
			101898	27488	100126	59620	35411	24377	48896	67813	21050	88702	56200	59005	94446	84393	139299
			97903	26743	97178	58001	34053	23278	47049	65814	20365	85576	54864	57323	92005	82438	136773
			92837	25950	95652	56773	32953	22882	45467	64056	20299	83530	53843	56675	90490	80752	132234
			88719	25363	92987	55133	31445	22010	44032	62973	20032	81414	53189	55103	88362	79453	131010
			84679	24649	91130	53962	30916	21414	43459	61630	19440	79819	52419	54029	86412	77955	127315
			81123	23696	89512	52698	29556	20443	42539	60698	19246	78039	51239	52919	84594	76311	123485
			78487	23291	87316	52143	28828	19284	41580	60012	18890	77263	50298	51912	82755	75111	121093
			75595	22225	85009	50719	27860	18668	40994	58534	18444	75106	49997	50748	80909	74043	117888
			72195	21981	83130	50560	27363	17715	41214	58105	18156	73451	49351	49675	79388	73903	115739
			69795	21091	80929	49272	26456	16753	40448	56765	17911	72054	49065	48490	77822	73320	112828
			66708	20634	79726	48755	26000	16259	40152	56321	17559	70779	48320	47561	76148	73243	110595
			64296	19976	77615	47799	25615	15537	39160	54812	17191	69535	47823	46645	75166	73144	108271
			62103	19345	76051	47550	25167	14884	38532	54143	16647	68596	46694	45964	73025	73453	105910
			60226	19036	74720	46837	24833	14539	37845	53383	16637	67335	45686	45334	70831	73278	104724
			57153	18281	73270	46372	24158	14009	37097	52352	16257	65935	44900	44239	69912	73956	102524
			54180	17925	72080	45478	23730	13700	36405	51776	15952	64874	44005	42984	67928	73986	100948
			51674	17480	71216	44959	23257	13263	35629	50934	15826	63616	43356	42971	66473	73927	99338
			49402	17168	69823	44576	22529	13048	35065	49877	15658	62397	42479	41633	65042	74300	97939
			47114	16614	69470	44078	22475	12827	34663	49427	15027	61670	41909	41434	64088	74668	96005
			44771	16116	67939	43459	21928	12244	33819	48537	15221	60821	41323	40801	62852	74243	93997
			43790	15774	66432	43204	21859	12203	33335	47659	14802	60475	40515	39634	61730	74455	92532
			42118	15558	64995	43104	21395	11939	32651	46942	14787	59282	40196	38888	60015	74334	90696
			40999	15176	63428	42717	20880	11601	31678	46896	14410	58894	39810	38281	59071	74698	89722
			39659	14776	62991	41469	20295	11649	31518	45523	13973	57905	38796	37603	58034	74303	87899
			38409	14649	62643	41416	20199	11301	30967	44855	14103	57490	38528	37289	56993	73545	87266
			37194	14187	61808	40753	20079	11270	30956	44247	13860	57217	38268	35811	55929	73348	85738
			36548	14224	60516	40239	19511	11128	30157	43635	13640	56621	38118	35748	55044	72248	84561
			35518	13867	60094	40124	19193	11050	29753	43213	13498	55938	37455	35145	54742	71944	83667
			34693	13494	59952	39941	19217	10933	29128	42199	13463	55796	36603	34489	53937	71680	82050
			34826	13258	59254	39718	19260	10620	29014	41364	13397	55277	36715	34106	53492	71379	81268
			34170	13184	58741	39592	19200	10593	28855	40698	13268	55374	35806	33329	52864	70643	80200
			33406	12778	58266	39197	19043	10609	28667	40493	12842	54687	35790	33304	51308	70033	78861
			32845	12818	57477	38924	18549	10360	27909	40271	12832	54725	35179	32673	50880	68815	78915
			31909	12748	57120	38573	18174	10330	27666	39550	12747	53973	34784	32381	50692	67752	77267
			30998	12604	56657	38335	18025	10418	27146	38945	12762	53475	34617	31509	50097	67330	75941
			30521	12391	56016	38281	17683	10136	26661	38409	12466	53224	33823	31053	49692	65707	74947
			29904	12188	55103	38034	17454	9987	26653	37889	12070	53001	33633	30606	48578	65230	74100
			30006	12377	54842	37950	17641	9832	26335	37716	12180	52461	33567	30000	47905	64093	72846
			29238	12287	54578	38026	16897	9867	25699	37586	11970	52400	33132	29353	47174	62874	72189
			28864	11958	54214	37588	16782	9827	25781	36917	12101	51668	32857	29431	47084	61711	70752
			28427	11901	54106	37924	16772	9708	25579	36327	11721	52300	32225	29185	45755	60786	69514
			28123	11654	53652	37392	16863	9565	24941	36255	11717	51302	32090	28667	45645	59363	68870
			27584	11425	53011	37397	16289	9259	24979	35712	11412	51235	31800	28232	45264	58392	67613
			27524	11266	52728	37165	16274	9492	24649	35255	11509	50699	31254	28215	44476	57318	66535
			27518	11284	52291	37108	15984	9107	24571	34969	11423	50306	30637	27850	44666	56476	65140
			26653	11065	52041	36918	15819	8973	24098	35195	11460	49750	30851	27371	44106	55054	64292
			26598	11108	51779	36268	15592	9191	23934	34662	11078	49362	30199	26354	43663	53826	64074
			25731	11139	51318	36050	15274	9148	24008	34501	11000	49749	30085	26833	42850	52944	62549
			25750	11017	51124	36106	15429	9080	23457	34118	11020	49654	29661	25898	43062	51616	62209
			25623	10804	50492	35539	15351	8754	23047	33938	10647	48930	29179	25743	42635	50309	61702
			25908	10702	50153	35376	15033	8735	23033	33287	10589	48913	28916	25321	41926	48702	60459
			25187	10697	50001	34996	14667	8586	22992	32722	10381	48577	28573	25250	41795	47859	60015
			24872	10743	49849	35558	14694	8539	22505	32779	10014	48936	28525	24984	41386	46514	59253
			24501	10492	49207	34805	14401	8417	22459	32257	10195	48816	28440	24788	40636	45838	58249
			24444	10450	48326	34982	14344	8208	22221	31725	9872	48656	28135	24299	40878	44890	57333
			24004	10287	48113	34581	14056	8163	22483	31528	9611	48241	27927	24014	40758	43787	55826
			23769	10054	47987	34541	13770	8117	21893	31347	9575	48773	27636	23699	40079	42458	54769
			23564	9713	47199	33870	13731	7862	21534	30830	9441	48505	27595	23214	39693	41638	53532
			23456	10037	47107	33701	13537	7867	21476	30561	9387	48167	27192	22961	39583	40739	52876
			23100	9597	46973	33750	13257	7717	21681	30244	9249	48081	26967	22945	38615	39835	51783
			23128	9711	45992	33717	13495	7746	21276	29935	9218	47861	26835	22552	38750	39136	51259
			22922	9661	46156	33076	13118	7655	20898	29546	9070	48120	26505	22423	38639	38205	50688
			22637	9697	45517	32925	13117	7487	20693	29580	8922	47979	25880	21975	38054	37633	50371
			22533	9583	45057	33242	12804	7543	20620	29040	8806	47745	25738	21659	37861	36878	49446
			22192	9403	45056	32967	12774	7391	20246	28704	8867	48141	25539	21714	37524	36664	48709
			21841	9344	44542	32889	12490	7238	19933	28499	8544	47681	25473	21393	37506	35661	48297
			21966	9107	43732	32382	12319	7232	19637	28144	8567	47969	25101	21124	36967	35010	47065
			21302	9030	43874	32497	12092	7198	19476	27880	8564	47189	25012	21214	36380	34547	46326
			21188	9037	42988	32166	11898	7018	19641	27686	8420	47441	24715	21353	36074	34346	45283
			20716	9086	42641	31453	11684	6882	19474	27144	8315	47114	24499	20809	35497	33827	44874
			20359	9092	41922	31041	11633	6948	19173	26853	8284	46827	24020	20316	35480	33590	43917
			20264	8968	41158	31272	11416	6522	18880	26894	8243	47206	23932	20308	35573	33267	43746
			20277	8921	40833	30675	11468	6703	18928	26542	8236	47336	23626	20121	34785	32320	43015
			20406	8810	40623	30158	11088	6459	18691	26213	8008	46618	23458	20152	34875	32106	41978
			20000	8715	40149	29955	10941	6350	18711	26018	7921	46891	23235	19797	34140	31949	41620
			19339	8820	39749	29831	10917	6372	18197	25490	7724	46877	23251	19817	33854	31302	40894
			19531	8503	39349	29241	10711	6289	18188	25015	7782	46935	22769	19566	33537	30930	41064
			19014	8622	38860	29240	10701	6314	17913	25360	7720	46498	22565	19221	33516	30411	40838
			18767	8487	38391	29954	10707	6103	17738	25039	7555	46715	22810	18853	32698	29932	39480
			18259	8471	38221	29402	10624	6077	17809	24817	7355	46536	21948	19238	32657	29257	39732
			17938	8215	38084	29266	10676	6010	17509	24386	7373	46426	22357	19032	32191	29217	38683
			17950	8248	38138	28976	10264	5949	17318	24388	7226	46565	22375	18984	31332	28479	38465
			17871	8239	37920	28901	10135	6102	17468	24247	7167	46284	21862	18681	31486	28158	38107
			17523	8124	37556	28661	10090	6137	16994	24075	7223	46009	21891	18478	30861	27851	37975
			18076	8005	37669	28583	9760	6029	17229	23833	7113	45483	22013	18248	30609	27785	37416
			18085	7748	37439	28163	9803	5903	16704	23816	7110	45383	22077	18387	30406	27248	37269
			17284	7819	37014	28015	9538	5771	16783	23278	6920	44812	21589	18318	30183	27024	36901
			16798	7648	36379	27474	9220	5722	16834	23162	6938	44364	21450	17843	30302	26909	36502
	L-max		17430793	7033310	31598845	21308416	9044693	4915776	16284020	23008905	7001355	38313577	18422803	25324575	24610287	28778483	49043622
	k	background	5.06001e-05	0.000714742	9.22186e-05	0.000167352	0.000247659	0.000271168	0.000164087	8.44658e-05	6.0274e-05	5.13917e-05	8.45691e-05	4.62002e-05	0.000145386	5.30605e-05	4.3757e-05
			3.96999e-05	0.000687301	7.25976e-05	0.000161485	0.000222009	0.000224786	0.000138848	7.94743e-05	4.87049e-05	5.13395e-05	8.44605e-05	4.45812e-05	0.000145793	4.98289e-05	4.25336e-05
			4.00441e-05	0.000673083	6.36099e-05	0.000161814	0.00020454	0.000207902	0.000132952	7.39184e-05	4.61339e-05	5.01128e-05	8.23436e-05	4.5213e-05	0.000153107	5.31995e-05	4.48172e-05
			4.10194e-05	0.000667964	6.18061e-05	0.00016585	0.000195031	0.000233737	0.00013068	7.22257e-05	4.75622e-05	5.22269e-05	8.53833e-05	4.30412e-05	0.000150384	5.38944e-05	4.3288e-05
			3.95851e-05	0.000660997	5.4464e-05	0.000167727	0.000172919	0.000224583	0.000134058	7.01422e-05	4.89905e-05	5.31926e-05	8.36463e-05	4.49761e-05	0.000148921	5.2296e-05	4.23704e-05
			3.90114e-05	0.000655737	5.31349e-05	0.000179037	0.000154234	0.000208919	0.000120486	6.55847e-05	4.98475e-05	5.05565e-05	8.08237e-05	4.53315e-05	0.000153269	5.02111e-05	4.20442e-05
			4.03883e-05	0.000680192	5.4464e-05	0.000178427	0.000162858	0.000208105	0.000116249	6.70605e-05	5.12758e-05	5.24618e-05	7.91411e-05	4.80956e-05	0.000153188	5.00374e-05	4.33084e-05
			3.86098e-05	0.000720855	4.93056e-05	0.000161908	0.000147932	0.000220921	0.000114775	6.40221e-05	4.71337e-05	5.45499e-05	8.11494e-05	4.87274e-05	0.00015587	5.08018e-05	4.20034e-05
			3.68887e-05	0.00070223	5.1774e-05	0.000174954	0.000148706	0.000211157	0.000112012	6.23294e-05	5.12758e-05	5.02433e-05	7.89782e-05	4.62002e-05	0.00015331	5.17053e-05	4.25947e-05
			4.02736e-05	0.000683178	4.56979e-05	0.000168431	0.000141519	0.000202816	0.000108388	6.4543e-05	5.17043e-05	5.20181e-05	7.57214e-05	4.38309e-05	0.000154041	5.20528e-05	4.24316e-05
			3.68314e-05	0.000641377	4.92107e-05	0.000164864	0.000130132	0.000221328	0.000107713	6.31974e-05	4.9419e-05	5.29577e-05	7.45815e-05	4.48181e-05	0.000156114	5.10103e-05	4.13713e-05
			3.80361e-05	0.000575405	4.94005e-05	0.000168431	0.000134001	0.000198748	0.000102125	6.4977e-05	4.68481e-05	5.28794e-05	7.04562e-05	4.67925e-05	0.00015331	4.93424e-05	3.94751e-05
			3.67166e-05	0.000561187	4.85777e-05	0.00015637	0.000132343	0.000202003	0.000106608	6.16349e-05	5.29897e-05	5.11829e-05	7.25731e-05	4.40284e-05	0.000155545	5.11493e-05	4.15141e-05
			3.67166e-05	0.000531613	5.04449e-05	0.000154446	0.00013367	0.000198748	0.000104581	6.32409e-05	5.04188e-05	5.33492e-05	7.16503e-05	4.80956e-05	0.0001527	5.15663e-05	4.20238e-05
			3.55692e-05	0.00054313	5.17424e-05	0.000155291	0.000126041	0.000204444	0.000102555	6.7755e-05	4.97047e-05	5.22008e-05	7.29531e-05	4.45022e-05	0.000165215	5.18095e-05	4.16772e-05
			3.60856e-05	0.000529907	5.22804e-05	0.000153038	0.00012582	0.000201189	0.000107099	6.6366e-05	4.59911e-05	5.58027e-05	7.24103e-05	4.49761e-05	0.000162777	4.80567e-05	4.24928e-05
			3.48808e-05	0.000537869	5.09829e-05	0.000152522	0.000120181	0.000214005	0.000104458	6.30238e-05	5.1133e-05	5.11046e-05	7.14875e-05	4.33571e-05	0.00016359	4.66321e-05	4.51435e-05
			3.64298e-05	0.000526779	4.96854e-05	0.000155103	0.000124051	0.000215632	0.000103476	6.29804e-05	4.64196e-05	5.10002e-05	7.57757e-05	4.62002e-05	0.000166638	4.97594e-05	4.47153e-05
			3.53398e-05	0.000530476	5.07297e-05	0.000153977	0.000125599	0.000196103	0.000107345	6.37617e-05	4.89905e-05	4.92515e-05	7.07276e-05	4.19356e-05	0.000183297	5.13231e-05	4.36142e-05
			3.79788e-05	0.000547395	5.05398e-05	0.000154868	0.000114874	0.00019651	0.000111091	6.41958e-05	4.98475e-05	5.26445e-05	7.20846e-05	4.33571e-05	0.000188092	4.98289e-05	4.42667e-05
		5 mM H2O2	0.00521571	0.00810799	0.00184159	0.000848585	0.00228101	0.0029564	0.00204378	0.00166944	0.00073043	0.000562229	0.00186627	0.00110024	0.00169766	0.000792085	0.00125609
			0.00497195	0.00510741	0.00163512	0.000685269	0.00125366	0.00209265	0.00130539	0.000919184	0.000546751	0.000572225	0.00186676	0.000890953	0.00130437	0.000757128	0.00109343
			0.00365669	0.00323503	0.00154164	0.000665652	0.000779573	0.00171184	0.000931281	0.000538611	0.000410349	0.000793426	0.00210163	0.000777624	0.00181343	0.000910541	0.00104301
			0.00282798	0.00218631	0.00149642	0.000689681	0.000579566	0.00147912	0.000703266	0.00037441	0.000338934	0.0010685	0.0033534	0.00083105	0.00423668	0.00144094	0.0011179
			0.0022384	0.00159783	0.0014699	0.000687663	0.000480503	0.001413	0.000585298	0.000302141	0.000308369	0.00157905	0.00528703	0.00106722	0.00662739	0.0027115	0.00156591
			0.00185631	0.00124522	0.00146075	0.000732434	0.000412839	0.00131943	0.00049742	0.000249231	0.000284231	0.00238226	0.00594036	0.00169243	0.0077056	0.00473993	0.00259285
			0.00155931	0.00100252	0.00148749	0.000785089	0.000401893	0.00122483	0.000444546	0.000238987	0.000272376	0.00383303	0.00591311	0.00294583	0.00789828	0.00764151	0.00402595
			0.00135788	0.000870003	0.00149164	0.000837885	0.000421241	0.00124924	0.000408253	0.000222363	0.000300942	0.00641843	0.00651046	0.00509363	0.00828499	0.0113306	0.00629548
			0.00121033	0.00077133	0.00150822	0.000834131	0.000468451	0.00151349	0.000391058	0.000227224	0.000315939	0.00979024	0.00786449	0.00801439	0.00915503	0.0157452	0.00967092
			0.00112468	0.000696258	0.00150161	0.000865292	0.000573485	0.00208289	0.000399471	0.000254222	0.000407635	0.0131865	0.00997389	0.011384	0.0104557	0.0202535	0.0137636
			0.00103633	0.000673936	0.00148736	0.00095535	0.000819486	0.00291348	0.000426799	0.000324668	0.00056032	0.0158675	0.0123223	0.0145948	0.012171	0.0239652	0.0174994
			0.00097999	0.000680761	0.00151737	0.00113659	0.00126859	0.00372881	0.000521309	0.000413084	0.000815414	0.0177747	0.0147237	0.0169975	0.0139218	0.0258623	0.0201482
			0.000997258	0.000753699	0.00162433	0.00152287	0.0019742	0.00451872	0.000668017	0.000522724	0.0012459	0.0187436	0.0168337	0.0183158	0.015116	0.0260494	0.021714
			0.00105021	0.000889908	0.00180738	0.00206533	0.0028944	0.00509604	0.000978137	0.000693609	0.00178008	0.0189978	0.0184455	0.0188291	0.0157132	0.0252716	0.0222745
			0.00119817	0.00113289	0.00210372	0.00278941	0.0040437	0.00535846	0.00145498	0.000925044	0.00239211	0.0186713	0.0190932	0.0190196	0.0156493	0.024375	0.0219688
			0.00136339	0.00141555	0.0025494	0.00352734	0.00519067	0.00553972	0.00210182	0.00123018	0.00316039	0.0180044	0.0191456	0.0188303	0.0152437	0.0232967	0.0211335
			0.00155937	0.00184721	0.00309018	0.00419036	0.00624963	0.00559708	0.00284328	0.00165611	0.00390453	0.01727	0.0184731	0.0184897	0.0146077	0.0223073	0.0200247
			0.00182028	0.00232024	0.00369055	0.00480524	0.00732905	0.00563573	0.0035961	0.00215674	0.00475279	0.0164833	0.0175967	0.018218	0.013874	0.0212753	0.0187741
			0.00210117	0.00283366	0.00423718	0.0052995	0.00837054	0.0056872	0.00422009	0.00271745	0.00539767	0.0157195	0.0165618	0.0178038	0.0133777	0.0201724	0.017587
			0.00243317	0.00334892	0.00466644	0.005668	0.00928301	0.00569249	0.00466875	0.00333809	0.00582987	0.0147801	0.0155431	0.0172864	0.0129944	0.0188109	0.0162495
			0.00279333	0.00390499	0.00495854	0.00587003	0.0099612	0.00563594	0.00504427	0.00395496	0.00623151	0.0139282	0.0147182	0.0166629	0.0128083	0.0174596	0.0149755
			0.00321058	0.00445608	0.00501294	0.00585252	0.0105241	0.00567581	0.00525552	0.00453316	0.00653845	0.0131135	0.0140971	0.0158995	0.0125862	0.0165468	0.014052
			0.00364109	0.0047622	0.00496816	0.00569202	0.011015	0.00565892	0.00535322	0.00495288	0.00680968	0.0122752	0.0135696	0.0151663	0.012356	0.0159244	0.0131795
			0.00404503	0.00507258	0.00486116	0.00547582	0.0112705	0.00584384	0.00536894	0.0052838	0.00692366	0.0115618	0.0130204	0.0143036	0.01217	0.0152793	0.0124634
			0.00440858	0.0051822	0.00480986	0.00524464	0.0113695	0.00590588	0.00525251	0.00552253	0.00699836	0.0108284	0.0125261	0.0134859	0.0119781	0.0145598	0.0118774
			0.00491865	0.00525201	0.00482872	0.00509869	0.0113359	0.00610728	0.00509573	0.00565561	0.00706363	0.0101501	0.0118851	0.0126335	0.011876	0.0137254	0.0112441
			0.00520389	0.00513471	0.00492252	0.0049686	0.0112014	0.00631518	0.00491402	0.00578083	0.00713605	0.00950013	0.0113653	0.0119029	0.0118197	0.01297	0.0105975
			0.00529827	0.00505409	0.00509436	0.0048944	0.0110024	0.00645656	0.00476418	0.00582402	0.00716733	0.00886777	0.0107877	0.0111871	0.011622	0.0122132	0.00992908
			0.00532712	0.00488916	0.00523323	0.00486306	0.0108612	0.0065898	0.00463964	0.00585067	0.0072196	0.00822082	0.0102742	0.0106248	0.0113366	0.0115847	0.00936342
			0.00525455	0.0048013	0.00536906	0.00487207	0.0107156	0.0066962	0.00455809	0.00582593	0.0071679	0.00781637	0.00968387	0.0100052	0.0110504	0.0110291	0.0088792
			0.00519609	0.00457736	0.00549166	0.00495049	0.0107623	0.00644822	0.00455545	0.0058452	0.00723731	0.00759068	0.00920739	0.00946969	0.0107113	0.0104408	0.00842897
			0.0050872	0.00448935	0.00567416	0.00508851	0.0107765	0.0059665	0.00454753	0.00579685	0.00744442	0.00740077	0.0087599	0.00894637	0.0102907	0.00995952	0.00800738
			0.00499954	0.00431532	0.00586379	0.00530612	0.01092	0.00574253	0.00459616	0.00583114	0.00757011	0.00709626	0.00824093	0.00844417	0.00977477	0.00945978	0.00766202
			0.00488079	0.00419305	0.00596943	0.00546803	0.0109961	0.00592114	0.00465444	0.00583066	0.0076261	0.00681612	0.00789348	0.0080055	0.00927279	0.00902487	0.0073704
			0.00477207	0.0040338	0.00605089	0.0055968	0.0110848	0.00639187	0.00477179	0.00585905	0.00765752	0.00652395	0.00750488	0.0076132	0.00880043	0.00860157	0.00709422
			0.00466846	0.00383191	0.00602437	0.00578851	0.011209	0.00680177	0.0048609	0.00580344	0.0076518	0.00623019	0.00714386	0.00724304	0.00839714	0.00819091	0.00684462
			0.00457805	0.00369712	0.00599376	0.00589546	0.0114145	0.00715065	0.00495652	0.00582432	0.00757539	0.00598214	0.00678127	0.00684331	0.00806976	0.00783568	0.00663938
			0.00446245	0.00358338	0.00589927	0.00606479	0.0114946	0.00733618	0.00507448	0.00582818	0.00744213	0.00575211	0.00647442	0.00652082	0.00778605	0.00746978	0.00638742
			0.00433365	0.00350105	0.00592873	0.00619361	0.0115822	0.0076818	0.0051311	0.00578547	0.00731873	0.00551173	0.00619792	0.00621582	0.00755708	0.00715806	0.00618309
			0.00422333	0.00351257	0.0059386	0.00626429	0.0114431	0.00781097	0.00513123	0.00575596	0.00709134	0.00527596	0.00592483	0.00589589	0.00737253	0.00683073	0.0059485
			0.00417761	0.003512	0.00592291	0.00626001	0.0112118	0.0080502	0.00523992	0.00571143	0.00685225	0.00504654	0.0057139	0.00559575	0.00717736	0.00655299	0.00572729
			0.00419447	0.00349508	0.00593816	0.00621984	0.0109129	0.00811144	0.00523882	0.00556967	0.00658887	0.00487699	0.00547338	0.0052836	0.00698391	0.00627594	0.00551797
			0.00425477	0.00362788	0.00590965	0.00611758	0.0103861	0.00808662	0.00528733	0.00543971	0.00636534	0.00468703	0.00532438	0.00500948	0.00676335	0.00594687	0.00533083
			0.0043169	0.00368333	0.00593389	0.00596666	0.0100675	0.00808418	0.00529439	0.00530307	0.00602655	0.0044881	0.00516767	0.0047739	0.00658359	0.00574992	0.00511074
			0.00446532	0.00376793	0.00585955	0.00575355	0.00956174	0.00806221	0.005271	0.00512893	0.00565476	0.00432635	0.00493378	0.00451115	0.0064098	0.0054726	0.0049197
			0.00467041	0.00391821	0.00573261	0.00556222	0.00905127	0.00797066	0.00527523	0.00490496	0.00541495	0.00412728	0.00476866	0.00430215	0.00624763	0.00523763	0.00476606
			0.004805	0.00404532	0.00561356	0.00530091	0.00859709	0.00785044	0.00519927	0.00470153	0.00515729	0.00396296	0.00461672	0.00412998	0.00603882	0.00503564	0.00458337
			0.00501716	0.00414911	0.00544482	0.00509888	0.00823997	0.00763603	0.00511145	0.00450894	0.00491333	0.00381058	0.00447668	0.00393258	0.00590525	0.00481269	0.0044451
			0.00524342	0.00426456	0.00526665	0.00485517	0.0077944	0.0074267	0.00497052	0.00432351	0.00477836	0.00366074	0.00431748	0.00379359	0.00573451	0.00463774	0.00431143
			0.00543142	0.00432556	0.00509525	0.00465375	0.00747466	0.00709634	0.00485261	0.00413813	0.00458354	0.00351452	0.00421147	0.00364061	0.00559758	0.0044706	0.00416535
			0.00561001	0.00446618	0.00486898	0.00442497	0.00717095	0.00688355	0.00468564	0.0039827	0.00436173	0.00339658	0.00410448	0.00349834	0.00544256	0.00430137	0.00404524
			0.00581006	0.00443163	0.00471884	0.0041906	0.00684788	0.0065719	0.00451664	0.0038481	0.00420347	0.00327738	0.00396975	0.00335962	0.00529254	0.00416467	0.00394934
			0.00595699	0.00445722	0.00453191	0.00401428	0.00649851	0.00636685	0.00433013	0.0037227	0.00403093	0.0031392	0.00386266	0.00323318	0.00511989	0.00404354	0.00383114
			0.00612812	0.00449333	0.00435108	0.00384632	0.00611253	0.00613169	0.00421125	0.00360004	0.0038941	0.00304634	0.00379253	0.00310702	0.0049793	0.00385198	0.00374246
			0.00628227	0.00440874	0.0041942	0.00369131	0.00578826	0.00600251	0.00408351	0.00349309	0.00375899	0.00293329	0.00366638	0.00297948	0.00484931	0.00368977	0.00361578
			0.00639363	0.00436764	0.00399018	0.0035096	0.00544551	0.0058536	0.00392305	0.00340233	0.00362044	0.00283764	0.00360466	0.00287898	0.00462575	0.00357385	0.00351742
			0.00652862	0.00439125	0.00382482	0.00337984	0.00513506	0.00567784	0.00379482	0.00331136	0.0035466	0.00274292	0.00350625	0.00279807	0.00454391	0.0034424	0.00342528
			0.00654428	0.00431134	0.00370485	0.00325411	0.00486993	0.00558427	0.00366187	0.00323357	0.00344776	0.00267046	0.00340871	0.00270267	0.00441401	0.00337203	0.00332614
			0.00657451	0.00426741	0.00359665	0.00315842	0.00466174	0.00543841	0.00352794	0.00318739	0.00334535	0.00260031	0.00334184	0.00261315	0.00428983	0.00322192	0.00322346
			0.00642581	0.0041558	0.00346585	0.00303443	0.00452641	0.00533059	0.0033843	0.0030998	0.00324537	0.00251532	0.00327078	0.00254808	0.0041546	0.00315326	0.00312567
			0.00626282	0.00402783	0.0033542	0.00296704	0.00427201	0.00523864	0.00321812	0.00305023	0.00320509	0.00243222	0.00320934	0.00246448	0.00404949	0.00305742	0.00302308
			0.00606897	0.00397395	0.00325977	0.00289121	0.00410694	0.00507366	0.00310452	0.00298951	0.00307269	0.00238542	0.00311891	0.00237196	0.00397135	0.00300673	0.00292089
			0.00584586	0.00390826	0.00316866	0.00279796	0.00391511	0.00495893	0.0030027	0.00294341	0.00300656	0.00231516	0.00305057	0.00232995	0.00383766	0.0029325	0.00284031
			0.00561667	0.00380233	0.00307537	0.00272198	0.00376497	0.00473537	0.00288927	0.00285665	0.00290872	0.00223357	0.00297805	0.00226353	0.00373848	0.00286457	0.0027888
			0.00532603	0.00368959	0.00302707	0.00266435	0.00364335	0.00465481	0.00279212	0.00278034	0.0028993	0.00218017	0.00292263	0.00223794	0.00367692	0.00280599	0.00269625
			0.00508979	0.00360613	0.00294273	0.00258738	0.00347662	0.00447742	0.002704	0.00273333	0.00286116	0.00212494	0.00288713	0.00217587	0.00359045	0.00276085	0.0026713
			0.00485801	0.00350461	0.00288397	0.00253243	0.00341814	0.00435618	0.00266881	0.00267504	0.00277661	0.00208331	0.00284533	0.00213346	0.00351121	0.00270879	0.00259595
			0.00465401	0.00336911	0.00283276	0.00247311	0.00326777	0.00415865	0.00261232	0.00263459	0.0027489	0.00203685	0.00278128	0.00208963	0.00343734	0.00265167	0.00251786
			0.00450278	0.00331153	0.00276327	0.00244706	0.00318728	0.00392288	0.00255342	0.00260481	0.00269805	0.0020166	0.0027302	0.00204987	0.00336262	0.00260997	0.00246909
			0.00433687	0.00315996	0.00269026	0.00238023	0.00308026	0.00379757	0.00251744	0.00254066	0.00263435	0.0019603	0.00271386	0.0020039	0.00328761	0.00257286	0.00240374
			0.00414181	0.00312527	0.00263079	0.00237277	0.00302531	0.0036037	0.00253095	0.00252204	0.00259321	0.0019171	0.0026788	0.00196153	0.00322581	0.00256799	0.00235992
			0.00400412	0.00299873	0.00256114	0.00231233	0.00292503	0.00340801	0.00248391	0.00246388	0.00255822	0.00188064	0.00266328	0.00191474	0.00316217	0.00254774	0.00230056
			0.00382702	0.00293375	0.00252307	0.00228806	0.00287461	0.00330751	0.00246573	0.0024446	0.00250794	0.00184736	0.00262284	0.00187806	0.00309415	0.00254506	0.00225503
			0.00368864	0.0028402	0.00245626	0.0022432	0.00283205	0.00316064	0.00240481	0.00237911	0.00245538	0.00181489	0.00259586	0.00184189	0.00305425	0.00254162	0.00220765
			0.00356283	0.00275048	0.00240677	0.00223151	0.00278252	0.0030278	0.00236625	0.00235007	0.00237768	0.00179038	0.00253458	0.001815	0.00296726	0.00255236	0.00215951
			0.00345515	0.00270655	0.00236464	0.00219805	0.00274559	0.00295762	0.00232406	0.00231708	0.00237625	0.00175747	0.00247986	0.00179012	0.00287811	0.00254628	0.00213532
			0.00327885	0.0025992	0.00231876	0.00217623	0.00267096	0.0028498	0.00227812	0.00227233	0.00232198	0.00172093	0.0024372	0.00174688	0.00284076	0.00256984	0.00209047
			0.00310829	0.00254859	0.0022811	0.00213427	0.00262364	0.00278695	0.00223563	0.00224733	0.00227842	0.00169324	0.00238862	0.00169732	0.00276015	0.00257088	0.00205833
			0.00296452	0.00248532	0.00225375	0.00210992	0.00257134	0.00269805	0.00218797	0.00221078	0.00226042	0.0016604	0.00235339	0.00169681	0.00270102	0.00256883	0.0020255
			0.00283418	0.00244096	0.00220967	0.00209194	0.00249085	0.00265431	0.00215334	0.0021649	0.00223642	0.00162859	0.00230578	0.00164398	0.00264288	0.00258179	0.00199698
			0.00270292	0.00236219	0.0021985	0.00206857	0.00248488	0.00260935	0.00212865	0.00214537	0.0021463	0.00160961	0.00227484	0.00163612	0.00260411	0.00259458	0.00195754
			0.0025685	0.00229138	0.00215005	0.00203952	0.00242441	0.00249076	0.00207682	0.00210674	0.00217401	0.00158745	0.00224304	0.00161112	0.00255389	0.00257981	0.0019166
			0.00251222	0.00224276	0.00210236	0.00202756	0.00241678	0.00248242	0.0020471	0.00206863	0.00211416	0.00157842	0.00219918	0.00156504	0.0025083	0.00258718	0.00188673
			0.0024163	0.00221205	0.00205688	0.00202286	0.00236548	0.00242871	0.00200509	0.00203751	0.00211202	0.00154728	0.00218186	0.00153558	0.00243861	0.00258297	0.00184929
			0.0023521	0.00215773	0.00200729	0.0020047	0.00230854	0.00235995	0.00194534	0.00203551	0.00205817	0.00153716	0.00216091	0.00151161	0.00240026	0.00259562	0.00182943
			0.00227523	0.00210086	0.00199346	0.00194613	0.00224386	0.00236972	0.00193552	0.00197592	0.00199576	0.00151134	0.00210587	0.00148484	0.00235812	0.00258189	0.00179226
			0.00220351	0.0020828	0.00198245	0.00194365	0.00223324	0.00229892	0.00190168	0.00194692	0.00201432	0.00150051	0.00209132	0.00147244	0.00231582	0.00255556	0.00177935
			0.00213381	0.00201712	0.00195602	0.00191253	0.00221998	0.00229262	0.001901	0.00192053	0.00197962	0.00149339	0.00207721	0.00141408	0.00227259	0.00254871	0.0017482
			0.00209675	0.00202238	0.00191513	0.00188841	0.00215718	0.00226373	0.00185194	0.00189397	0.00194819	0.00147783	0.00206907	0.00141159	0.00223663	0.00251049	0.0017242
			0.00203766	0.00197162	0.00190178	0.00188301	0.00212202	0.00224786	0.00182713	0.00187565	0.00192791	0.00146	0.00203308	0.00138778	0.00222435	0.00249992	0.00170597
			0.00199033	0.00191858	0.00189728	0.00187442	0.00212467	0.00222406	0.00178875	0.00183164	0.00192291	0.0014563	0.00198683	0.00136188	0.00219164	0.00249075	0.001673
			0.00199796	0.00188503	0.0018752	0.00186396	0.00212943	0.00216039	0.00178175	0.0017954	0.00191349	0.00144275	0.00199291	0.00134676	0.00217356	0.00248029	0.00165706
			0.00196032	0.00187451	0.00185896	0.00185805	0.00212279	0.0021549	0.00177198	0.00176649	0.00189506	0.00144528	0.00194357	0.00131607	0.00214804	0.00245472	0.00163528
			0.00191649	0.00181678	0.00184393	0.00183951	0.00210543	0.00215815	0.00176044	0.00175759	0.00183422	0.00142735	0.0019427	0.00131509	0.00208482	0.00243352	0.00160798
			0.00188431	0.00182247	0.00181896	0.0018267	0.00205082	0.0021075	0.00171389	0.00174796	0.00183279	0.00142834	0.00190954	0.00129017	0.00206743	0.0023912	0.00160908
			0.00183061	0.00181252	0.00180766	0.00181022	0.00200936	0.0021014	0.00169897	0.00171666	0.00182065	0.00140872	0.00188809	0.00127864	0.00205979	0.00235426	0.00157547
			0.00177835	0.00179204	0.00179301	0.00179905	0.00199288	0.0021193	0.00166703	0.0016904	0.00182279	0.00139572	0.00187903	0.00124421	0.00203561	0.0023396	0.00154844
			0.00175098	0.00176176	0.00177272	0.00179652	0.00195507	0.00206193	0.00163725	0.00166714	0.00178051	0.00138917	0.00183593	0.0012262	0.00201916	0.0022832	0.00152817
			0.00171558	0.0017329	0.00174383	0.00178493	0.00192975	0.00203162	0.00163676	0.00164457	0.00172395	0.00138335	0.00182562	0.00120855	0.00197389	0.00226662	0.0015109
			0.00172144	0.00175977	0.00173557	0.00178099	0.00195043	0.00200009	0.00161723	0.00163706	0.00173966	0.00136925	0.00182204	0.00118462	0.00194654	0.00222712	0.00148533
			0.00167738	0.00174697	0.00172722	0.00178455	0.00186817	0.00200721	0.00157817	0.00163141	0.00170967	0.00136766	0.00179842	0.00115907	0.00191684	0.00218476	0.00147193
			0.00165592	0.0017002	0.0017157	0.001764	0.00185545	0.00199907	0.00158321	0.00160238	0.00172838	0.00134856	0.0017835	0.00116215	0.00191318	0.00214435	0.00144263
			0.00163085	0.00169209	0.00171228	0.00177977	0.00185435	0.00197487	0.0015708	0.00157677	0.0016741	0.00136505	0.00174919	0.00115244	0.00185918	0.0021122	0.00141739
			0.00161341	0.00165697	0.00169791	0.0017548	0.00186441	0.00194578	0.00153162	0.00157364	0.00167353	0.001339	0.00174186	0.00113198	0.00185471	0.00206276	0.00140426
			0.00158249	0.00162441	0.00167762	0.00175503	0.00180095	0.00188353	0.00153396	0.00155007	0.00162997	0.00133725	0.00172612	0.00111481	0.00183923	0.00202902	0.00137863
			0.00157904	0.00160181	0.00166867	0.00174415	0.00179929	0.00193093	0.00151369	0.00153024	0.00164382	0.00132326	0.00169648	0.00111414	0.00180721	0.0019917	0.00135665
			0.0015787	0.00160437	0.00165484	0.00174147	0.00176722	0.00185261	0.0015089	0.00151782	0.00163154	0.00131301	0.00166299	0.00109972	0.00181493	0.00196244	0.00132821
			0.00152908	0.00157323	0.00164693	0.00173255	0.00174898	0.00182535	0.00147986	0.00152763	0.00163683	0.0012985	0.00167461	0.00108081	0.00179218	0.00191303	0.00131091
			0.00152592	0.00157934	0.00163864	0.00170205	0.00172388	0.00186969	0.00146978	0.0015045	0.00158227	0.00128837	0.00163922	0.00104065	0.00177418	0.00187036	0.00130647
			0.00147618	0.00158375	0.00162405	0.00169182	0.00168873	0.00186095	0.00147433	0.00149751	0.00157112	0.00129847	0.00163303	0.00105956	0.00174114	0.00183971	0.00127537
			0.00147727	0.0015664	0.00161791	0.00169445	0.00170586	0.00184711	0.00144049	0.00148089	0.00157398	0.00129599	0.00161002	0.00102264	0.00174976	0.00179356	0.00126844
			0.00146998	0.00153612	0.00159791	0.00166784	0.00169724	0.0017808	0.00141531	0.00147307	0.00152071	0.00127709	0.00158385	0.00101652	0.00173241	0.00174815	0.0012581
			0.00148634	0.00152162	0.00158718	0.00166019	0.00166208	0.00177693	0.00141445	0.00144482	0.00151242	0.00127665	0.00156958	0.000999859	0.0017036	0.00169231	0.00123276
			0.00144497	0.00152091	0.00158237	0.00164236	0.00162161	0.00174662	0.00141194	0.00142029	0.00148271	0.00126788	0.00155096	0.000997055	0.00169827	0.00166301	0.00122371
			0.0014269	0.00152745	0.00157756	0.00166873	0.0016246	0.00173706	0.00138203	0.00142277	0.00143029	0.00127725	0.00154835	0.000986552	0.00168165	0.00161628	0.00120817
			0.00140562	0.00149176	0.00155724	0.00163339	0.0015922	0.00171224	0.0013792	0.00140011	0.00145615	0.00127412	0.00154374	0.000978812	0.00165118	0.00159279	0.0011877
			0.00140235	0.00148579	0.00152936	0.0016417	0.0015859	0.00166973	0.00136459	0.00137702	0.00141001	0.00126994	0.00152718	0.000959503	0.00166101	0.00155985	0.00116902
			0.0013771	0.00146261	0.00152262	0.00162288	0.00155406	0.00166057	0.00138068	0.00136847	0.00137273	0.00125911	0.00151589	0.000948249	0.00165614	0.00152152	0.00113829
			0.00136362	0.00142948	0.00151863	0.001621	0.00152244	0.00165121	0.00134445	0.00136061	0.00136759	0.001273	0.0015001	0.00093581	0.00162855	0.00147534	0.00111674
			0.00135186	0.001381	0.00149369	0.00158951	0.00151813	0.00159934	0.0013224	0.00133817	0.00134845	0.001266	0.00149787	0.000916659	0.00161286	0.00144684	0.00109152
			0.00134566	0.00142707	0.00149078	0.00158158	0.00149668	0.00160036	0.00131884	0.0013265	0.00134074	0.00125718	0.001476	0.000906669	0.00160839	0.00141561	0.00107814
			0.00132524	0.00136451	0.00148654	0.00158388	0.00146572	0.00156984	0.00133143	0.00131274	0.00132103	0.00125493	0.00146378	0.000906037	0.00156906	0.00138419	0.00105586
			0.00132685	0.00138072	0.0014555	0.00158233	0.00149204	0.00157574	0.00130656	0.00129932	0.0013166	0.00124919	0.00145662	0.000890518	0.00157454	0.0013599	0.00104517
			0.00131503	0.00137361	0.00146069	0.00155225	0.00145035	0.00155723	0.00128334	0.00128244	0.00129546	0.00125595	0.00143871	0.000885425	0.00157003	0.00132755	0.00103353
			0.00129868	0.00137872	0.00144046	0.00154516	0.00145024	0.00152306	0.00127076	0.00128392	0.00127432	0.00125227	0.00140478	0.000867734	0.00154626	0.00130768	0.00102707
			0.00129271	0.00136252	0.00142591	0.00156004	0.00141564	0.00153445	0.00126627	0.00126048	0.00125776	0.00124616	0.00139707	0.000855256	0.00153842	0.00128144	0.0010082
			0.00127315	0.00133692	0.00142587	0.00154714	0.00141232	0.00150353	0.0012433	0.00124589	0.00126647	0.0012565	0.00138627	0.000857428	0.00152473	0.00127401	0.000993177
			0.00125301	0.00132854	0.00140961	0.00154347	0.00138092	0.0014724	0.00122408	0.00123699	0.00122034	0.00124449	0.00138269	0.000844753	0.001524	0.00123915	0.000984776
			0.00126018	0.00129484	0.00138397	0.00151968	0.00136201	0.00147118	0.00120591	0.00122159	0.00122362	0.00125201	0.0013625	0.00083413	0.0015021	0.00121653	0.000959656
			0.00122209	0.00128389	0.00138847	0.00152508	0.00133692	0.00146427	0.00119602	0.00121013	0.00122319	0.00123165	0.00135767	0.000837684	0.00147824	0.00120045	0.000944588
			0.00121555	0.00128489	0.00136043	0.00150954	0.00131547	0.00142765	0.00120615	0.00120171	0.00120262	0.00123823	0.00134154	0.000843173	0.00146581	0.00119346	0.000923321
			0.00118847	0.00129185	0.00134945	0.00147608	0.00129181	0.00139998	0.0011959	0.00117818	0.00118763	0.00122969	0.00132982	0.000821692	0.00144236	0.00117543	0.000914981
			0.00116799	0.00129271	0.00132669	0.00145675	0.00128617	0.00141341	0.00117741	0.00116555	0.0011832	0.0012222	0.00130382	0.000802225	0.00144167	0.00116719	0.000895468
			0.00116254	0.00127508	0.00130252	0.00146759	0.00126218	0.00132675	0.00115942	0.00116733	0.00117734	0.0012321	0.00129904	0.000801909	0.00144545	0.00115597	0.000891981
			0.00116329	0.00126839	0.00129223	0.00143957	0.00126793	0.00136357	0.00116237	0.00115205	0.00117634	0.00123549	0.00128243	0.000794525	0.00141343	0.00112306	0.000877076
			0.00117069	0.00125261	0.00128558	0.00141531	0.00122591	0.00131393	0.00114781	0.00113777	0.00114378	0.00121675	0.00127331	0.000795749	0.00141709	0.00111563	0.000855932
			0.00114739	0.0012391	0.00127058	0.00140578	0.00120966	0.00129176	0.00114904	0.00112931	0.00113135	0.00122387	0.00126121	0.000781731	0.00138722	0.00111017	0.000848632
			0.00110947	0.00125403	0.00125793	0.00139996	0.00120701	0.00129623	0.00111748	0.00110639	0.00110322	0.00122351	0.00126208	0.000782521	0.0013756	0.00108769	0.000833829
			0.00112049	0.00120896	0.00124527	0.00137227	0.00118423	0.00127935	0.00111692	0.00108577	0.0011115	0.00122502	0.00123591	0.000772609	0.00136272	0.00107476	0.000837295
			0.00109083	0.00122588	0.00122979	0.00137223	0.00118312	0.00128444	0.00110004	0.00110075	0.00110264	0.00121362	0.00122484	0.000758986	0.00136187	0.00105673	0.000832687
			0.00107666	0.00120669	0.00121495	0.00140574	0.00118379	0.00124151	0.00108929	0.00108681	0.00107908	0.00121928	0.00123814	0.000744455	0.00132863	0.00104008	0.000804998
			0.00104751	0.00120441	0.00120957	0.00137983	0.00117461	0.00123622	0.00109365	0.00107718	0.00105051	0.00121461	0.00119135	0.000759657	0.00132697	0.00101663	0.000810136
			0.0010291	0.00116801	0.00120523	0.00137345	0.00118036	0.00122259	0.00107523	0.00105847	0.00105308	0.00121174	0.00121355	0.000751523	0.00130803	0.00101524	0.000788747
			0.00102979	0.00117271	0.00120694	0.00135984	0.00113481	0.00121019	0.0010635	0.00105856	0.00103209	0.00121537	0.00121453	0.000749628	0.00127313	0.000989594	0.000784302
			0.00102525	0.00117143	0.00120004	0.00135632	0.00112055	0.00124131	0.00107271	0.00105244	0.00102366	0.00120803	0.00118668	0.000737663	0.00127938	0.000978439	0.000777002
			0.00100529	0.00115507	0.00118852	0.00134506	0.00111557	0.00124843	0.0010436	0.00104497	0.00103166	0.00120085	0.00118826	0.000729647	0.00125399	0.000967772	0.000774311
			0.00103702	0.00113816	0.0011921	0.00134139	0.00107909	0.00122646	0.00105803	0.00103447	0.00101595	0.00118712	0.00119488	0.000720565	0.00124375	0.000965478	0.000762913
			0.00103753	0.00110162	0.00118482	0.00132168	0.00108384	0.00120083	0.00102579	0.00103373	0.00101552	0.00118451	0.00119835	0.000726054	0.0012355	0.000946818	0.000759915
			0.000991579	0.00111171	0.00117137	0.00131474	0.00105454	0.00117398	0.00103064	0.00101038	0.00098838	0.00116961	0.00117186	0.000723329	0.00122644	0.000939035	0.000752412
			0.000963697	0.0010874	0.00115128	0.00128935	0.00101938	0.00116401	0.00103377	0.00100534	0.000990951	0.00115792	0.00116432	0.000704573	0.00123127	0.000935039	0.000744276
	pCa	background	6.98805	6.60557	6.90135	6.81528	6.75866	6.74556	6.81812	6.91404	6.96278	6.98581	6.91386	7.00119	6.8356	6.98119	7.00904
			7.02309	6.61123	6.93591	6.82043	6.77445	6.77266	6.84225	6.92284	6.99356	6.98595	6.91405	7.00634	6.8352	6.99027	7.01313
			7.02184	6.61425	6.955	6.82014	6.78629	6.78394	6.84851	6.9333	7.00139	6.98945	6.91771	7.00431	6.82813	6.98081	7.00558
			7.01837	6.61535	6.95915	6.81658	6.79317	6.76702	6.851	6.93665	6.99699	6.98348	6.91248	7.01142	6.83072	6.97894	7.01059
			7.02351	6.61686	6.97742	6.81495	6.81055	6.77279	6.84732	6.94088	6.99272	6.98083	6.91545	7.00507	6.83213	6.98329	7.01369
			7.02562	6.61802	6.98099	6.80553	6.82707	6.78323	6.86273	6.95058	6.99021	6.98817	6.9204	7.00393	6.82797	6.98916	7.0148
			7.02061	6.61273	6.97742	6.80602	6.81921	6.78379	6.8679	6.94737	6.98613	6.98283	6.92344	6.99538	6.82805	6.98966	7.01052
			7.02711	6.60434	6.99179	6.82005	6.83309	6.77516	6.86975	6.95406	6.9983	6.97719	6.91982	6.99349	6.82554	6.98747	7.01494
			7.0337	6.60812	6.98473	6.80886	6.83234	6.78169	6.87327	6.95793	6.98613	6.98907	6.92374	7.00119	6.82793	6.98493	7.01292
			7.02102	6.6121	7.00277	6.81435	6.83949	6.78751	6.87802	6.95289	6.98493	6.98406	6.92982	7.00879	6.82725	6.98396	7.01348
			7.03392	6.62122	6.99207	6.81744	6.85161	6.7749	6.87892	6.95594	6.99146	6.98147	6.93201	7.00557	6.82532	6.98688	7.01713
			7.02927	6.63689	6.99151	6.81435	6.84738	6.79044	6.88662	6.95193	6.99918	6.98168	6.94023	6.99935	6.82793	6.99168	7.02391
			7.03437	6.64051	6.99394	6.82508	6.84918	6.78809	6.88041	6.95955	6.98138	6.98639	6.93596	7.00814	6.82584	6.98649	7.01664
			7.03437	6.64833	6.98849	6.82687	6.84774	6.79044	6.88318	6.95584	6.98857	6.98041	6.9378	6.99538	6.82851	6.98532	7.01487
			7.03896	6.64523	6.98482	6.82608	6.85622	6.78636	6.88601	6.94588	6.99063	6.98355	6.9352	7.0066	6.81713	6.98464	7.01607
			7.03688	6.64879	6.98333	6.82819	6.85648	6.78868	6.87975	6.94887	7.00184	6.97391	6.93628	7.00507	6.81928	6.9955	7.01327
			7.04178	6.64664	6.98696	6.82868	6.8631	6.77976	6.88335	6.95633	6.98653	6.98661	6.93813	7.01036	6.81856	6.99984	7.00453
			7.03551	6.64965	6.99068	6.82625	6.85852	6.77866	6.88472	6.95643	7.0005	6.98691	6.92972	7.00119	6.81589	6.99047	7.00591
			7.03989	6.64864	6.98768	6.82731	6.85673	6.79238	6.87942	6.95465	6.99272	6.99195	6.93968	7.01518	6.80213	6.986	7.00951
			7.02949	6.6441	6.98822	6.82647	6.86962	6.79208	6.87446	6.95367	6.99021	6.98233	6.93693	7.01036	6.7984	6.99027	7.00736
		5 mM H2O2	6.31849	6.25477	6.46886	6.58078	6.43796	6.40049	6.45382	6.48304	6.60244	6.64024	6.46694	6.54327	6.48062	6.59073	6.52413
			6.32541	6.32152	6.48604	6.61165	6.52441	6.4504	6.51857	6.56924	6.64427	6.63769	6.4669	6.57374	6.51868	6.59725	6.54416
			6.36979	6.38748	6.49454	6.61585	6.59303	6.47942	6.56735	6.64644	6.68572	6.59049	6.44979	6.59339	6.47109	6.5706	6.55098
			6.40691	6.44408	6.49884	6.61073	6.63585	6.50052	6.60791	6.69896	6.71334	6.54749	6.38229	6.58379	6.34852	6.5043	6.54097
			6.44068	6.48937	6.50143	6.61115	6.66293	6.50713	6.63443	6.72994	6.72699	6.49108	6.31653	6.54767	6.2839	6.41298	6.49229
			6.46771	6.52539	6.50233	6.60204	6.68485	6.51703	6.65793	6.75775	6.73877	6.43168	6.2997	6.48106	6.26212	6.33231	6.41945
			6.4929	6.5567	6.49971	6.59201	6.68873	6.52777	6.67416	6.76381	6.74492	6.36298	6.30037	6.40101	6.25856	6.26333	6.35589
			6.51288	6.57718	6.49931	6.58261	6.68194	6.52492	6.68646	6.77422	6.73051	6.28852	6.28647	6.32192	6.25165	6.20643	6.29132
			6.52949	6.59457	6.49771	6.58326	6.6666	6.4972	6.69268	6.7711	6.72349	6.22754	6.25917	6.25645	6.23723	6.15891	6.22931
			6.54009	6.60936	6.49834	6.57796	6.63738	6.45108	6.68961	6.75488	6.68668	6.18452	6.22485	6.20575	6.21804	6.12254	6.17833
			6.55191	6.61406	6.49972	6.56366	6.58582	6.40261	6.68005	6.71955	6.64073	6.15779	6.19431	6.16987	6.1961	6.09823	6.14365
			6.55998	6.61261	6.49684	6.53857	6.5227	6.36697	6.65115	6.68477	6.58654	6.14139	6.1686	6.14785	6.17668	6.08723	6.12329
			6.55746	6.59791	6.487	6.49631	6.45882	6.33921	6.61534	6.65076	6.52531	6.13373	6.14925	6.13706	6.1648	6.08619	6.11248
			6.54999	6.57391	6.47157	6.4523	6.40355	6.32185	6.56026	6.60991	6.47377	6.13178	6.13604	6.13307	6.1592	6.09057	6.1088
			6.53095	6.53904	6.44964	6.40889	6.35526	6.31459	6.5029	6.56832	6.43109	6.13429	6.13106	6.13162	6.15979	6.09578	6.1108
			6.51229	6.50687	6.42189	6.37499	6.31919	6.30979	6.44977	6.52714	6.39086	6.13954	6.13066	6.13306	6.16358	6.10232	6.11639
			6.49289	6.46842	6.3941	6.35011	6.29237	6.3083	6.40613	6.4842	6.36032	6.14556	6.13583	6.1357	6.16974	6.10859	6.12418
			6.47054	6.43549	6.36846	6.33033	6.26936	6.30731	6.3722	6.44605	6.33192	6.15229	6.14285	6.13784	6.17718	6.11543	6.13349
			6.44982	6.40662	6.34851	6.31619	6.25017	6.30599	6.34909	6.41267	6.31354	6.15914	6.1516	6.14116	6.18244	6.12312	6.14293
			6.42863	6.38249	6.33457	6.30648	6.23522	6.30586	6.3345	6.38295	6.30242	6.16804	6.16077	6.14542	6.18664	6.13321	6.15435
			6.40869	6.3603	6.3258	6.30142	6.22504	6.3073	6.32332	6.35846	6.29279	6.17662	6.16865	6.15072	6.18873	6.14398	6.16615
			6.38858	6.34123	6.32422	6.30185	6.2171	6.30628	6.3174	6.33875	6.28585	6.18532	6.17488	6.1575	6.19125	6.15173	6.17534
			6.37041	6.33163	6.32552	6.30587	6.21051	6.30671	6.31474	6.32596	6.27998	6.19487	6.18039	6.16432	6.19392	6.15727	6.1846
			6.35521	6.32251	6.32866	6.31146	6.2072	6.30207	6.31431	6.31662	6.27758	6.20351	6.18635	6.17278	6.19611	6.16325	6.19267
			6.34278	6.31943	6.33019	6.3177	6.20594	6.30054	6.31748	6.31024	6.27603	6.21298	6.19194	6.18128	6.1984	6.17021	6.19962
			6.32696	6.31749	6.32963	6.32177	6.20636	6.2957	6.32186	6.3068	6.27469	6.22232	6.19953	6.19071	6.19964	6.17874	6.20754
			6.31882	6.32075	6.32685	6.3255	6.20809	6.29087	6.3271	6.30364	6.27321	6.23188	6.20599	6.19932	6.20033	6.18691	6.21609
			6.31623	6.32304	6.32189	6.32768	6.21068	6.28767	6.33157	6.30256	6.27258	6.24183	6.21352	6.20827	6.20276	6.1956	6.2255
			6.31544	6.32783	6.31801	6.32861	6.21254	6.28472	6.3354	6.3019	6.27153	6.25277	6.22057	6.21572	6.20636	6.20323	6.23398
			6.31742	6.33045	6.31431	6.32834	6.21449	6.2824	6.33796	6.30251	6.27257	6.26006	6.22912	6.2244	6.21005	6.21033	6.24165
			6.31904	6.33735	6.31105	6.32603	6.21386	6.28785	6.33804	6.30204	6.27118	6.26429	6.2364	6.23235	6.21455	6.21825	6.24916
			6.3221	6.34016	6.30633	6.32206	6.21367	6.29907	6.3383	6.30324	6.2671	6.26795	6.2436	6.24056	6.22034	6.22506	6.25657
			6.32461	6.34587	6.30158	6.31601	6.21176	6.3046	6.33676	6.30238	6.26469	6.27402	6.25242	6.2489	6.22777	6.2325	6.26294
			6.32808	6.35002	6.299	6.31167	6.21076	6.30017	6.33494	6.3024	6.26362	6.27984	6.25864	6.25661	6.23538	6.2393	6.26855
			6.33133	6.35561	6.29704	6.30831	6.2096	6.28912	6.33134	6.30169	6.26303	6.28617	6.26594	6.26387	6.24293	6.24623	6.27406
			6.3345	6.36303	6.29767	6.30344	6.20799	6.28014	6.32867	6.30307	6.26313	6.29282	6.27306	6.27106	6.24971	6.2533	6.27924
			6.33733	6.3682	6.29841	6.3008	6.20537	6.27292	6.32586	6.30255	6.26458	6.29869	6.28058	6.27926	6.25545	6.2597	6.28363
			6.34102	6.37271	6.30071	6.29671	6.20436	6.26922	6.32246	6.30246	6.26715	6.30435	6.28727	6.28624	6.26062	6.26661	6.28922
			6.34525	6.37607	6.29999	6.29367	6.20326	6.26257	6.32086	6.30352	6.26956	6.31052	6.29357	6.29316	6.26493	6.27277	6.29392
			6.34898	6.3756	6.29975	6.29203	6.20501	6.26016	6.32085	6.30426	6.27412	6.31684	6.30008	6.30079	6.26851	6.27953	6.29951
			6.35055	6.37562	6.30013	6.29213	6.20795	6.2558	6.31783	6.30538	6.27908	6.32326	6.30532	6.30834	6.27238	6.28553	6.30498
			6.34997	6.37632	6.29976	6.29306	6.21186	6.25471	6.31786	6.30901	6.28474	6.32819	6.31153	6.31663	6.27633	6.29177	6.31036
			6.34791	6.37093	6.30045	6.29546	6.219	6.25515	6.31652	6.31242	6.28972	6.33393	6.31552	6.32432	6.28096	6.29954	6.31534
			6.34581	6.36874	6.29986	6.29907	6.22351	6.2552	6.31633	6.31609	6.29762	6.3402	6.31983	6.33128	6.28485	6.30441	6.32143
			6.34093	6.36546	6.30168	6.30432	6.23095	6.25559	6.31697	6.32092	6.30682	6.3455	6.32652	6.33946	6.28872	6.31155	6.32693
			6.33444	6.35981	6.30484	6.3092	6.23887	6.25724	6.31686	6.32737	6.31308	6.3523	6.33144	6.34631	6.29242	6.31789	6.33152
			6.33034	6.3552	6.30788	6.31615	6.24631	6.25943	6.31895	6.33349	6.32012	6.35817	6.33611	6.35221	6.29733	6.32357	6.33716
			6.3241	6.35154	6.31228	6.32177	6.25244	6.26343	6.32141	6.33953	6.32712	6.36383	6.34056	6.35928	6.30056	6.33011	6.34159
			6.31773	6.34758	6.31709	6.32884	6.26047	6.26745	6.32545	6.34559	6.33114	6.36963	6.34579	6.36448	6.3048	6.33546	6.346
			6.31264	6.34552	6.32187	6.33496	6.26652	6.27402	6.32892	6.35192	6.33716	6.37552	6.34938	6.37042	6.30829	6.34076	6.35098
			6.30797	6.3409	6.32843	6.34224	6.27251	6.27842	6.33397	6.35745	6.34432	6.38045	6.3531	6.37618	6.31234	6.34633	6.3552
			6.30291	6.34202	6.33295	6.3501	6.27917	6.28511	6.33928	6.36242	6.34966	6.38561	6.35792	6.38203	6.31638	6.351	6.35867
			6.2993	6.34119	6.33879	6.35631	6.28673	6.28969	6.34537	6.3672	6.35571	6.39183	6.36187	6.38757	6.32117	6.35526	6.36306
			6.29521	6.34003	6.34467	6.36248	6.29558	6.29512	6.34939	6.37204	6.3607	6.39617	6.36452	6.39332	6.32519	6.36227	6.36644
			6.29162	6.34277	6.34998	6.36843	6.30345	6.2982	6.35384	6.3764	6.3658	6.40163	6.36941	6.39937	6.32901	6.36849	6.37141
			6.28908	6.34413	6.35718	6.37572	6.31227	6.30183	6.35963	6.3802	6.37123	6.40642	6.37186	6.40433	6.33583	6.3731	6.3754
			6.28606	6.34335	6.36329	6.38116	6.32075	6.30623	6.36443	6.38412	6.3742	6.41132	6.37586	6.40844	6.33841	6.37851	6.37923
			6.28572	6.346	6.3679	6.38664	6.3284	6.30863	6.36958	6.38755	6.37829	6.41519	6.37993	6.41345	6.3426	6.38149	6.38347
			6.28505	6.34748	6.37218	6.39095	6.33471	6.31245	6.37497	6.38963	6.38264	6.41903	6.38279	6.41832	6.34672	6.38807	6.388
			6.28836	6.35131	6.37753	6.39673	6.33897	6.31535	6.38097	6.39365	6.38702	6.42383	6.3859	6.42196	6.35135	6.39118	6.39245
			6.29207	6.35582	6.38226	6.39997	6.34732	6.31786	6.38824	6.39598	6.38883	6.42868	6.38864	6.42678	6.35505	6.39564	6.39727
			6.29661	6.35777	6.38638	6.40371	6.35302	6.32248	6.39343	6.39889	6.39492	6.43149	6.39276	6.43231	6.35786	6.39806	6.40224
			6.30202	6.36018	6.39048	6.40845	6.35992	6.32579	6.39825	6.40113	6.39806	6.43581	6.39596	6.43489	6.36281	6.40167	6.40628
			6.3078	6.36415	6.3948	6.41243	6.36557	6.33245	6.40381	6.40545	6.40284	6.44099	6.39944	6.43907	6.36659	6.40505	6.40892
			6.31547	6.36849	6.39708	6.41552	6.37032	6.33493	6.40875	6.40936	6.40331	6.44449	6.40215	6.44071	6.36899	6.40804	6.4138
			6.32202	6.3718	6.40116	6.41975	6.37708	6.34054	6.41338	6.41183	6.40522	6.44819	6.40392	6.44477	6.37243	6.41038	6.41514
			6.32876	6.37592	6.40408	6.42285	6.37953	6.34451	6.41528	6.41494	6.40956	6.45105	6.40602	6.44761	6.37565	6.41313	6.41927
			6.33495	6.38162	6.40666	6.42628	6.38603	6.35121	6.41837	6.41714	6.41101	6.45431	6.40931	6.45061	6.37872	6.41621	6.42369
			6.33972	6.38411	6.41025	6.42781	6.38963	6.35964	6.42166	6.41878	6.4137	6.45575	6.41199	6.45339	6.3819	6.4185	6.42651
			6.34515	6.39088	6.41412	6.4318	6.39457	6.36433	6.42371	6.42238	6.41715	6.45984	6.41286	6.45666	6.38516	6.42056	6.43039
			6.35179	6.39247	6.41735	6.43226	6.39717	6.3719	6.42294	6.42345	6.41943	6.46306	6.41474	6.45975	6.3879	6.42084	6.43304
			6.35668	6.39844	6.42122	6.43599	6.40203	6.37996	6.42565	6.42682	6.42139	6.46583	6.41558	6.46324	6.39077	6.42198	6.43672
			6.36321	6.4016	6.42339	6.43751	6.40455	6.38428	6.42671	6.42795	6.42426	6.46841	6.41779	6.46603	6.39392	6.42213	6.43961
			6.36853	6.40629	6.42726	6.44037	6.4067	6.39084	6.43032	6.43187	6.42732	6.47097	6.41928	6.46884	6.39579	6.42233	6.44268
			6.37354	6.41092	6.4302	6.44112	6.40925	6.39705	6.43266	6.43365	6.43196	6.47294	6.42273	6.47097	6.39996	6.42172	6.44586
			6.37798	6.41325	6.43275	6.44331	6.41118	6.40043	6.43525	6.43569	6.43205	6.47562	6.42588	6.47296	6.40437	6.42206	6.44749
			6.38554	6.41909	6.43558	6.44475	6.41516	6.4058	6.43814	6.43851	6.43538	6.47865	6.42839	6.47649	6.40626	6.42073	6.45056
			6.39326	6.42193	6.43795	6.44756	6.41774	6.40902	6.44086	6.4401	6.43812	6.481	6.4313	6.48065	6.41042	6.42068	6.45279
			6.4001	6.42556	6.43969	6.44922	6.42065	6.4137	6.44397	6.44247	6.43926	6.48382	6.43344	6.48069	6.41354	6.42079	6.45511
			6.40659	6.42817	6.44254	6.45045	6.42524	6.41606	6.44627	6.4455	6.44081	6.48662	6.43639	6.48526	6.41669	6.42006	6.45716
			6.41344	6.4329	6.44328	6.45208	6.42559	6.41853	6.44794	6.44681	6.44675	6.48831	6.43835	6.48595	6.41882	6.41935	6.46004
			6.42081	6.4373	6.4465	6.45412	6.42915	6.42525	6.4515	6.44943	6.4449	6.49031	6.44038	6.48818	6.42163	6.42017	6.4631
			6.42401	6.4404	6.44974	6.45497	6.4296	6.42573	6.45358	6.45207	6.44893	6.49114	6.44323	6.49237	6.42424	6.41976	6.46537
			6.42963	6.44239	6.45289	6.4553	6.4327	6.42889	6.45658	6.45426	6.44907	6.49402	6.44437	6.49511	6.4283	6.42	6.46826
			6.43352	6.44598	6.45642	6.45661	6.43622	6.43304	6.46095	6.4544	6.4528	6.49496	6.44577	6.49738	6.43059	6.41929	6.46982
			6.43832	6.44984	6.45742	6.46089	6.44033	6.43244	6.46168	6.45869	6.45725	6.49741	6.44949	6.49997	6.43315	6.42006	6.47279
			6.44295	6.45109	6.45822	6.46107	6.44101	6.43683	6.46423	6.46083	6.45591	6.49845	6.4505	6.50118	6.43577	6.42154	6.47383
			6.44759	6.45571	6.46016	6.4634	6.44187	6.43722	6.46428	6.4628	6.45842	6.49914	6.45147	6.50702	6.43849	6.42193	6.47638
			6.45012	6.45534	6.46321	6.46524	6.44602	6.43905	6.46805	6.46481	6.46074	6.50065	6.45204	6.50727	6.44079	6.42411	6.47838
			6.45425	6.45901	6.46422	6.46565	6.44839	6.44007	6.47	6.46622	6.46225	6.5024	6.45458	6.50973	6.44159	6.42472	6.47991
			6.45765	6.46295	6.46456	6.46631	6.44821	6.44161	6.47307	6.46965	6.46262	6.50277	6.4579	6.51245	6.44373	6.42525	6.48273
			6.45709	6.4655	6.46625	6.46712	6.44789	6.4458	6.47364	6.47253	6.46333	6.50412	6.45746	6.51406	6.44492	6.42586	6.48412
			6.45984	6.4663	6.46751	6.46758	6.44834	6.44617	6.47443	6.47488	6.46473	6.50387	6.46108	6.51739	6.44663	6.42735	6.48603
			6.46311	6.47082	6.46868	6.46903	6.44952	6.44595	6.47537	6.47561	6.46944	6.50567	6.46114	6.5175	6.45095	6.42861	6.48846
			6.46555	6.47037	6.47065	6.47004	6.45332	6.44938	6.47924	6.4764	6.46956	6.50557	6.46363	6.52026	6.45216	6.43114	6.48836
			6.46973	6.47116	6.47155	6.47135	6.45627	6.4498	6.48051	6.47901	6.47052	6.50757	6.46526	6.52156	6.45269	6.43339	6.49141
			6.47391	6.4728	6.47273	6.47224	6.45746	6.44858	6.48325	6.48124	6.47035	6.50891	6.46596	6.5255	6.4544	6.43429	6.49391
			6.47615	6.47527	6.47437	6.47244	6.46023	6.45254	6.48585	6.48324	6.47374	6.50959	6.46931	6.52761	6.45557	6.43782	6.49581
			6.4791	6.47765	6.47674	6.47338	6.46211	6.45468	6.4859	6.48521	6.4784	6.51019	6.47012	6.5297	6.45884	6.43887	6.49745
			6.47861	6.47543	6.47743	6.4737	6.46057	6.45694	6.48763	6.48587	6.47709	6.51167	6.47041	6.53259	6.46086	6.44141	6.49992
			6.48235	6.47648	6.47813	6.47341	6.46679	6.45643	6.49116	6.48637	6.4796	6.51184	6.47229	6.53574	6.46308	6.44418	6.50123
			6.48421	6.4804	6.47909	6.47508	6.46778	6.45701	6.4907	6.48896	6.47803	6.51387	6.47349	6.53536	6.46336	6.44688	6.50413
			6.48642	6.48109	6.47938	6.4738	6.46787	6.45877	6.49184	6.49129	6.48264	6.51212	6.4763	6.53657	6.46749	6.44906	6.50668
			6.48797	6.48412	6.4806	6.47584	6.46709	6.46092	6.49548	6.49158	6.48269	6.5149	6.47691	6.53916	6.46784	6.45248	6.50802
			6.49077	6.48699	6.48233	6.47582	6.47209	6.46561	6.49526	6.49376	6.4865	6.51509	6.47822	6.54137	6.46905	6.45486	6.51069
			6.49108	6.48901	6.48311	6.47672	6.47222	6.46202	6.49719	6.49562	6.48527	6.51661	6.48072	6.54145	6.47159	6.45755	6.51301
			6.49111	6.48878	6.48431	6.47694	6.47482	6.468	6.49764	6.49679	6.48636	6.51773	6.4836	6.54333	6.47097	6.45968	6.51607
			6.49573	6.49161	6.485	6.47768	6.47632	6.47014	6.50045	6.49586	6.48589	6.51934	6.48259	6.54584	6.47279	6.46337	6.51796
			6.49602	6.49105	6.48573	6.48025	6.4784	6.46668	6.50144	6.49807	6.49079	6.52047	6.48568	6.55131	6.47425	6.46663	6.51845
			6.50081	6.49065	6.48702	6.48112	6.48138	6.46735	6.50099	6.49874	6.49181	6.51934	6.48622	6.54871	6.47697	6.46901	6.52193
			6.5007	6.49224	6.48757	6.48089	6.47992	6.46843	6.50435	6.50035	6.49154	6.51961	6.48827	6.55383	6.47625	6.47268	6.52272
			6.50142	6.49506	6.48937	6.48318	6.48065	6.47371	6.50689	6.50111	6.49652	6.52174	6.49064	6.5547	6.47769	6.47639	6.5239
			6.49982	6.49643	6.49034	6.48384	6.48368	6.47403	6.50698	6.50391	6.49731	6.52179	6.49195	6.55708	6.48011	6.48107	6.52684
			6.5039	6.4965	6.49078	6.4854	6.48724	6.47651	6.50724	6.50638	6.50017	6.52278	6.49367	6.55749	6.48057	6.4836	6.5279
			6.50571	6.49588	6.49122	6.4831	6.48697	6.4773	6.51033	6.50613	6.50537	6.52172	6.49392	6.55902	6.48199	6.48771	6.52975
			6.50789	6.49929	6.49309	6.48619	6.48988	6.47938	6.51063	6.50845	6.50278	6.52207	6.49435	6.56016	6.48463	6.48983	6.53222
			6.50822	6.49987	6.4957	6.48546	6.49045	6.48301	6.51216	6.51085	6.50743	6.52255	6.4959	6.56304	6.48377	6.49285	6.53451
			6.51085	6.50214	6.49634	6.48713	6.49338	6.48381	6.51047	6.51175	6.5113	6.52378	6.49698	6.56474	6.4842	6.49644	6.53835
			6.51227	6.50545	6.49672	6.48729	6.49635	6.48463	6.51431	6.51259	6.51185	6.5222	6.49849	6.56665	6.48662	6.50089	6.54112
			6.51352	6.51044	6.49911	6.49013	6.49676	6.48924	6.5167	6.51499	6.51388	6.523	6.4987	6.56963	6.48802	6.50371	6.54442
			6.51418	6.5057	6.49939	6.49085	6.49882	6.48914	6.51709	6.51625	6.51471	6.52401	6.50083	6.57122	6.48842	6.50686	6.5462
			6.51639	6.51217	6.4998	6.49064	6.50184	6.49192	6.51572	6.51776	6.51685	6.52426	6.50203	6.57132	6.492	6.5101	6.54921
			6.51622	6.51047	6.50285	6.49078	6.49927	6.49138	6.51844	6.51924	6.51733	6.52493	6.50274	6.57381	6.49149	6.51266	6.55068
			6.51751	6.51121	6.50233	6.49355	6.50336	6.49309	6.52103	6.52113	6.51967	6.52415	6.50452	6.57464	6.49191	6.51614	6.5523
			6.51931	6.51068	6.50435	6.49421	6.50337	6.49629	6.52245	6.52097	6.52205	6.52457	6.50797	6.57756	6.49411	6.51832	6.55321
			6.51998	6.51238	6.50582	6.49283	6.50686	6.49522	6.52296	6.52363	6.52394	6.52528	6.50877	6.57965	6.49484	6.52124	6.55588
			6.52218	6.51512	6.50582	6.49403	6.5072	6.49816	6.52561	6.52531	6.52294	6.52408	6.50989	6.57928	6.49614	6.52209	6.55805
			6.52449	6.51603	6.50748	6.49437	6.51045	6.50118	6.52786	6.52634	6.5283	6.52547	6.51026	6.58143	6.49621	6.52609	6.55928
			6.52366	6.51974	6.51013	6.49662	6.51244	6.5013	6.53002	6.52815	6.52791	6.5246	6.51239	6.58326	6.4983	6.52875	6.56301
			6.52809	6.52097	6.50966	6.4961	6.51512	6.50198	6.53121	6.52952	6.52796	6.52697	6.5129	6.58265	6.50061	6.53068	6.5653
			6.52887	6.52086	6.5126	6.49758	6.51746	6.50564	6.52999	6.53052	6.53041	6.5262	6.51462	6.5817	6.50183	6.53152	6.56859
			6.53212	6.52008	6.51378	6.50082	6.52008	6.50847	6.53122	6.53338	6.53223	6.5272	6.51589	6.58543	6.50416	6.53372	6.5699
			6.53463	6.51998	6.51623	6.50272	6.52071	6.50709	6.53347	6.53494	6.53277	6.52808	6.51874	6.58889	6.50423	6.53473	6.57301
			6.53531	6.52196	6.51889	6.50165	6.52343	6.51623	6.5357	6.53472	6.53348	6.52692	6.51927	6.58895	6.50385	6.53613	6.57358
			6.53522	6.52272	6.52003	6.50444	6.52278	6.51227	6.53533	6.53662	6.53361	6.52652	6.52113	6.59029	6.50708	6.5403	6.57601
			6.5343	6.52453	6.52078	6.50689	6.52764	6.51763	6.53715	6.53842	6.53766	6.52873	6.52216	6.59006	6.50671	6.54126	6.57953
			6.5372	6.5261	6.52247	6.50787	6.52957	6.52009	6.537	6.5395	6.53924	6.52788	6.52354	6.59263	6.50979	6.54197	6.58077
			6.54206	6.52437	6.52392	6.50847	6.52989	6.51959	6.54102	6.54246	6.54288	6.52793	6.52344	6.59249	6.511	6.54492	6.58331
			6.54063	6.52965	6.52538	6.51135	6.53264	6.52148	6.54109	6.54518	6.5418	6.52775	6.52647	6.59433	6.51236	6.54665	6.58271
			6.54451	6.52765	6.52719	6.51136	6.53277	6.52091	6.54329	6.5432	6.54295	6.5291	6.52777	6.5969	6.51245	6.54909	6.58351
			6.5464	6.52993	6.52894	6.50787	6.53269	6.52582	6.54471	6.54504	6.54607	6.52843	6.52621	6.59969	6.51602	6.55139	6.5884
			6.55036	6.5302	6.52958	6.51056	6.53382	6.52643	6.54413	6.54633	6.54995	6.52898	6.53177	6.59677	6.5162	6.55468	6.58748
			6.55292	6.53463	6.5301	6.51123	6.53311	6.52803	6.54659	6.54886	6.54959	6.52932	6.52911	6.59832	6.51828	6.55488	6.59134
			6.55282	6.53405	6.5299	6.51267	6.5388	6.52951	6.54817	6.54884	6.5525	6.52889	6.52899	6.59869	6.52219	6.55858	6.59216
			6.55346	6.53421	6.53072	6.51304	6.54062	6.52584	6.54693	6.54968	6.55369	6.52977	6.53234	6.60101	6.52148	6.56021	6.59351
			6.5563	6.53624	6.53212	6.51425	6.54127	6.52501	6.5509	6.55071	6.55256	6.53063	6.53215	6.60259	6.52437	6.5618	6.59401
			6.55181	6.53837	6.53168	6.51464	6.54607	6.52758	6.54892	6.55217	6.55478	6.53229	6.53135	6.6044	6.52556	6.56214	6.59615
			6.55174	6.54309	6.53257	6.51678	6.54544	6.53063	6.55339	6.55227	6.55484	6.53261	6.53093	6.6033	6.52652	6.56496	6.59672
			6.55829	6.54177	6.53422	6.51754	6.54939	6.5339	6.5527	6.55557	6.55875	6.53443	6.53416	6.60385	6.52758	6.56615	6.59815
			6.56241	6.54496	6.53672	6.52036	6.55429	6.53513	6.55227	6.55629	6.55838	6.53589	6.53509	6.60764	6.52701	6.56677	6.59972
																		Average	SD
	[Ca2+]cyt (μM)	background	0.10279	0.247986	0.125501	0.153012	0.174317	0.179654	0.152013	0.121889	0.108949	0.103322	0.121938	0.0997269	0.146016	0.104426	0.097941	0.138681	0.0411718
			0.0948222	0.244778	0.115902	0.151207	0.168092	0.168788	0.143799	0.119444	0.101494	0.103287	0.121886	0.0985508	0.146152	0.102267	0.0970216	0.134319	0.0405019
			0.0950949	0.243082	0.110918	0.151309	0.163572	0.164461	0.141739	0.1166	0.0996794	0.10246	0.120861	0.0990131	0.148551	0.104517	0.098724	0.13299	0.0397689
			0.095859	0.242466	0.109862	0.152554	0.161003	0.170995	0.140928	0.115705	0.100695	0.103878	0.122327	0.0974052	0.147667	0.104969	0.0975906	0.133308	0.0399397
			0.094731	0.241622	0.105337	0.153126	0.154686	0.168738	0.142129	0.114584	0.101691	0.104513	0.121494	0.0988402	0.147188	0.103924	0.0968977	0.132329	0.0395571
			0.0942721	0.240981	0.104475	0.156485	0.148914	0.164729	0.137172	0.112052	0.102279	0.102761	0.120115	0.0990993	0.148603	0.102527	0.096649	0.131033	0.0393119
			0.0953659	0.243933	0.105337	0.156308	0.151633	0.164515	0.135549	0.112884	0.103245	0.104033	0.119277	0.101069	0.148577	0.102409	0.0976059	0.131724	0.0396025
			0.0939482	0.24869	0.101908	0.151338	0.146862	0.167818	0.134975	0.111157	0.100393	0.105392	0.120276	0.101509	0.149437	0.102926	0.0966178	0.131188	0.0408137
			0.0925342	0.246534	0.103577	0.155289	0.147117	0.165313	0.133885	0.11017	0.103245	0.102549	0.119196	0.0997269	0.148616	0.103532	0.097068	0.130806	0.04042
			0.0952758	0.244289	0.099365	0.153339	0.144713	0.163112	0.132429	0.111457	0.103531	0.10374	0.117538	0.0979961	0.148852	0.103763	0.0969442	0.129957	0.0396812
			0.0924863	0.239213	0.101843	0.152252	0.140731	0.16792	0.132154	0.110678	0.101986	0.104359	0.116946	0.0987247	0.149515	0.103067	0.0961318	0.12942	0.0389874
			0.0934816	0.230731	0.101973	0.153339	0.142109	0.162017	0.129833	0.111705	0.10019	0.104308	0.114754	0.10015	0.148616	0.101933	0.0946433	0.128224	0.036967
			0.0923903	0.228819	0.101405	0.149596	0.141522	0.162894	0.131701	0.109761	0.10438	0.103183	0.115889	0.0981426	0.149333	0.10316	0.0962419	0.128013	0.0364292
			0.0923903	0.224736	0.102685	0.148982	0.141992	0.162017	0.130863	0.110704	0.102668	0.104615	0.115397	0.101069	0.14842	0.103439	0.0966334	0.127856	0.0352234
			0.0914199	0.226344	0.103556	0.149252	0.139244	0.163546	0.130014	0.113272	0.102182	0.103861	0.116091	0.0984927	0.152359	0.103601	0.0963675	0.128088	0.0359157
			0.0918592	0.224496	0.103913	0.148529	0.139163	0.162676	0.131903	0.112494	0.0995766	0.106191	0.115803	0.0988402	0.151608	0.101042	0.0969907	0.127721	0.0355053
			0.0908276	0.225612	0.103048	0.148362	0.137057	0.166052	0.130812	0.110577	0.103149	0.10313	0.11531	0.0976424	0.151859	0.100036	0.0989625	0.127391	0.036063
			0.0921497	0.224054	0.102169	0.149192	0.138509	0.16647	0.130402	0.110552	0.0998842	0.10306	0.117566	0.0997269	0.152794	0.102219	0.0986493	0.127768	0.0357765
			0.0912233	0.224576	0.102878	0.148831	0.139081	0.161297	0.132003	0.111006	0.101691	0.101871	0.114901	0.0965658	0.157714	0.103276	0.0978346	0.127637	0.0359927
			0.0934347	0.226933	0.10275	0.149117	0.135013	0.161408	0.133518	0.111257	0.102279	0.104153	0.115629	0.0976424	0.159074	0.102267	0.098319	0.128177	0.0361607
		5 mM H2O2	0.480293	0.556198	0.339731	0.262555	0.364791	0.397655	0.351709	0.328821	0.249784	0.22896	0.341239	0.286242	0.33066	0.256607	0.299136	0.341089	0.088095
			0.472707	0.476952	0.326558	0.244537	0.298944	0.354483	0.302991	0.269627	0.226844	0.230306	0.341269	0.266845	0.302913	0.252784	0.285653	0.311983	0.0768619
			0.426788	0.409747	0.320226	0.242187	0.255252	0.331576	0.270802	0.225715	0.206194	0.256752	0.354989	0.255039	0.337995	0.268782	0.281202	0.297289	0.0651993
			0.391825	0.359683	0.317071	0.24506	0.231285	0.315847	0.246655	0.200003	0.19349	0.283469	0.414673	0.260738	0.448206	0.313112	0.287763	0.301508	0.0763975
			0.362511	0.324061	0.315191	0.244821	0.217306	0.31108	0.232043	0.186234	0.187502	0.32279	0.482467	0.283357	0.520121	0.386382	0.321894	0.312562	0.097401
			0.340633	0.298273	0.314537	0.250011	0.206609	0.304071	0.219821	0.174684	0.182488	0.370099	0.50153	0.330321	0.546861	0.465253	0.380674	0.321799	0.113491
			0.321442	0.277523	0.316441	0.255851	0.204771	0.29664	0.211757	0.172263	0.17992	0.433526	0.500763	0.397182	0.551372	0.545344	0.440664	0.3332	0.130136
			0.30699	0.264741	0.316734	0.26145	0.207998	0.298593	0.205843	0.168181	0.185988	0.514609	0.517051	0.476524	0.560207	0.621682	0.511309	0.350471	0.154634
			0.295467	0.254351	0.3179	0.261059	0.215478	0.31827	0.202918	0.169395	0.189021	0.592191	0.550586	0.554054	0.579125	0.693575	0.589781	0.370957	0.183215
			0.288341	0.245835	0.317436	0.264263	0.230475	0.353932	0.20436	0.17584	0.205739	0.65385	0.595863	0.622654	0.605287	0.754158	0.663231	0.394145	0.207991
			0.280602	0.243185	0.316432	0.27311	0.259526	0.395725	0.208907	0.190742	0.228701	0.695361	0.639274	0.676293	0.636653	0.797568	0.718374	0.417291	0.224666
			0.275433	0.244001	0.31854	0.289354	0.300123	0.42957	0.223278	0.20665	0.259096	0.722113	0.678272	0.711455	0.665756	0.818036	0.752852	0.438691	0.231884
			0.277038	0.252402	0.32584	0.318924	0.34768	0.457916	0.242472	0.223479	0.298327	0.734974	0.709167	0.729351	0.68423	0.819999	0.771827	0.4587	0.229612
			0.281846	0.26674	0.337619	0.352938	0.394862	0.476599	0.27526	0.245523	0.335915	0.738274	0.731065	0.736087	0.693105	0.811774	0.778397	0.476972	0.220642
			0.294476	0.289041	0.355106	0.390039	0.44131	0.484625	0.314124	0.270198	0.370607	0.734029	0.739504	0.738556	0.692167	0.802079	0.774827	0.49399	0.206664
			0.307404	0.311266	0.37854	0.421707	0.479524	0.490017	0.354999	0.29707	0.406578	0.725203	0.740179	0.736103	0.686147	0.7901	0.764902	0.508917	0.190498
			0.321446	0.340076	0.403551	0.44657	0.510067	0.491699	0.392528	0.327946	0.436199	0.715228	0.731429	0.731647	0.676491	0.778777	0.751313	0.52169	0.173214
			0.338419	0.366867	0.428098	0.467376	0.537824	0.492825	0.424423	0.358058	0.465673	0.704224	0.7197	0.728054	0.664996	0.766604	0.73537	0.533082	0.156238
			0.354963	0.392086	0.448223	0.482845	0.562125	0.494318	0.447621	0.386663	0.485802	0.693198	0.705336	0.722506	0.656987	0.753152	0.719567	0.541845	0.140924
			0.372711	0.414489	0.462842	0.493762	0.581805	0.494471	0.462918	0.414043	0.498408	0.679136	0.690601	0.715454	0.650665	0.73585	0.700884	0.547654	0.126409
			0.390221	0.436216	0.472283	0.499547	0.595611	0.492831	0.474983	0.438065	0.509575	0.665858	0.678188	0.706767	0.647552	0.71783	0.68211	0.551823	0.113425
			0.408714	0.455795	0.474	0.499051	0.6066	0.493988	0.481509	0.458403	0.517789	0.652644	0.668534	0.695827	0.643795	0.705125	0.66782	0.554412	0.102856
			0.426182	0.465979	0.472587	0.494457	0.615867	0.493499	0.484468	0.472104	0.524836	0.63846	0.660107	0.684986	0.639855	0.69619	0.653734	0.55497	0.0950069
			0.441358	0.475868	0.469178	0.48813	0.620582	0.498805	0.48494	0.482369	0.527742	0.625872	0.651099	0.671774	0.636636	0.68668	0.641699	0.554359	0.0879979
			0.454174	0.479264	0.467525	0.481177	0.622391	0.50056	0.481417	0.489511	0.529629	0.612377	0.64277	0.65875	0.633279	0.675752	0.631504	0.552041	0.0824167
			0.471016	0.481402	0.468134	0.476681	0.621779	0.506174	0.476589	0.493403	0.531267	0.599343	0.631639	0.644599	0.631478	0.662618	0.620098	0.549723	0.0760778
			0.47993	0.477799	0.471139	0.472601	0.619314	0.51184	0.470868	0.49701	0.533072	0.586296	0.622314	0.631953	0.63048	0.650259	0.608004	0.546777	0.0712614
			0.482808	0.475291	0.476547	0.470243	0.615633	0.515623	0.466044	0.498241	0.533848	0.573017	0.611611	0.619052	0.626953	0.637385	0.594971	0.543021	0.0664507
			0.483681	0.470075	0.480828	0.469239	0.612994	0.519138	0.461956	0.498999	0.53514	0.558761	0.601771	0.608524	0.621792	0.626284	0.583477	0.539227	0.0626474
			0.481479	0.467248	0.484944	0.469528	0.610248	0.521911	0.459239	0.498296	0.533862	0.549463	0.590043	0.596484	0.616525	0.616131	0.573263	0.535386	0.0590118
			0.479691	0.459884	0.488599	0.472028	0.611133	0.515402	0.459151	0.498843	0.535576	0.544135	0.580225	0.585671	0.610167	0.604999	0.563427	0.531822	0.0561237
			0.476324	0.456924	0.493941	0.476365	0.6114	0.502263	0.458885	0.497467	0.540625	0.539569	0.57069	0.574701	0.602092	0.595577	0.553893	0.528345	0.0533426
			0.473578	0.450956	0.499371	0.483046	0.614096	0.495912	0.460512	0.498444	0.543644	0.532081	0.559215	0.563764	0.59188	0.585467	0.545831	0.52514	0.0505622
			0.469807	0.446665	0.502345	0.487899	0.615515	0.50099	0.462446	0.49843	0.544978	0.525001	0.55126	0.55385	0.581592	0.576374	0.538832	0.522654	0.0481005
			0.4663	0.44095	0.504614	0.491691	0.617164	0.513899	0.466291	0.499236	0.545724	0.517407	0.542082	0.544671	0.571566	0.567238	0.532031	0.520631	0.0460864
			0.462909	0.433484	0.503878	0.497229	0.619454	0.524634	0.469169	0.497655	0.545589	0.509539	0.533266	0.535717	0.562718	0.558084	0.525731	0.518095	0.0455009
			0.459907	0.428352	0.503025	0.500266	0.623209	0.533434	0.472219	0.49825	0.54377	0.5027	0.524107	0.525697	0.555325	0.549915	0.520434	0.515727	0.04559
			0.456012	0.423923	0.500373	0.505	0.62466	0.537998	0.475928	0.49836	0.54057	0.496187	0.516097	0.517325	0.548754	0.541237	0.51378	0.51303	0.0456966
			0.451592	0.420659	0.501203	0.508542	0.626238	0.546299	0.477687	0.497142	0.537572	0.489192	0.50866	0.509148	0.543333	0.533618	0.508255	0.510778	0.0465782
			0.447735	0.421119	0.501481	0.510465	0.623727	0.549337	0.477691	0.496297	0.531959	0.482131	0.501093	0.500278	0.538883	0.525375	0.501758	0.507684	0.0463091
			0.446117	0.421096	0.501039	0.510349	0.619505	0.554877	0.481033	0.495017	0.525925	0.475054	0.495088	0.49166	0.534096	0.518172	0.495474	0.504931	0.0459339
			0.446716	0.42042	0.501468	0.509258	0.613964	0.556277	0.480999	0.490896	0.519114	0.469685	0.488057	0.482363	0.529265	0.510781	0.489376	0.501376	0.045259
			0.448841	0.425667	0.500666	0.506458	0.603943	0.55571	0.482476	0.487057	0.513189	0.46352	0.483598	0.473891	0.523646	0.501713	0.483792	0.497884	0.0428513
			0.45101	0.42782	0.501348	0.502267	0.597716	0.555654	0.48269	0.482953	0.503938	0.456882	0.478817	0.46636	0.518976	0.496124	0.477056	0.494468	0.0418652
			0.456109	0.431063	0.49925	0.496228	0.587558	0.555152	0.48198	0.47762	0.493378	0.451339	0.471497	0.457661	0.514378	0.488034	0.471049	0.490089	0.04014
			0.462973	0.436707	0.495627	0.490678	0.576934	0.553047	0.482109	0.47058	0.486318	0.444323	0.466189	0.450497	0.510013	0.480963	0.466105	0.486211	0.0382292
			0.467368	0.441368	0.49218	0.482888	0.56714	0.550259	0.479788	0.463996	0.478497	0.438359	0.461196	0.444419	0.504279	0.474713	0.460085	0.481889	0.036802
			0.474133	0.445103	0.487209	0.476687	0.559193	0.545214	0.477078	0.457587	0.470847	0.43268	0.456495	0.437239	0.500542	0.467617	0.455422	0.477687	0.0358744
			0.48114	0.449184	0.481848	0.468985	0.548949	0.540197	0.472662	0.45124	0.466505	0.426945	0.45103	0.432037	0.495682	0.461893	0.45082	0.47345	0.0347666
			0.48681	0.451311	0.476574	0.462423	0.541355	0.532083	0.468903	0.444711	0.460091	0.421196	0.447317	0.426163	0.491713	0.456289	0.445682	0.469067	0.0342188
			0.492076	0.456139	0.469429	0.454734	0.533938	0.526723	0.463474	0.439084	0.452563	0.416442	0.443505	0.42055	0.487142	0.45047	0.441365	0.464733	0.0341564
			0.497844	0.454962	0.464564	0.446578	0.525814	0.518669	0.457846	0.434092	0.447034	0.411523	0.438609	0.414929	0.482634	0.445657	0.437858	0.460054	0.0341141
			0.501996	0.455834	0.45836	0.440239	0.516735	0.51323	0.45147	0.429335	0.440846	0.405669	0.434638	0.409669	0.47734	0.441304	0.433455	0.455476	0.0343834
			0.506747	0.457059	0.452195	0.434025	0.506318	0.506846	0.447309	0.424578	0.435811	0.401638	0.431997	0.404281	0.47294	0.434237	0.430092	0.451142	0.0345495
			0.510952	0.454179	0.446706	0.428128	0.497222	0.503269	0.44275	0.42034	0.430723	0.396618	0.427164	0.398684	0.468797	0.428068	0.425194	0.446686	0.0355661
			0.513946	0.452767	0.439358	0.421	0.48723	0.499082	0.436886	0.416676	0.425376	0.392269	0.424759	0.394161	0.461496	0.423548	0.421312	0.44204	0.0360244
			0.51753	0.453579	0.433217	0.415758	0.47781	0.494047	0.432084	0.412937	0.422471	0.387865	0.420866	0.390441	0.458764	0.418302	0.417609	0.438262	0.0368404
			0.517943	0.450817	0.428649	0.410549	0.469459	0.491324	0.426989	0.409685	0.418518	0.384427	0.416936	0.385963	0.45436	0.415438	0.413549	0.434361	0.0373679
			0.518738	0.449284	0.424445	0.406494	0.462687	0.487018	0.42173	0.40773	0.414342	0.381038	0.414197	0.381663	0.450068	0.409194	0.409259	0.430616	0.0379832
			0.514805	0.445341	0.419247	0.401115	0.458176	0.483785	0.41594	0.403969	0.410182	0.37685	0.411247	0.378475	0.445299	0.406273	0.405087	0.426479	0.0379982
			0.510425	0.440733	0.414706	0.39813	0.449445	0.480994	0.409033	0.401809	0.408482	0.372663	0.408661	0.3743	0.44152	0.402123	0.400616	0.422359	0.0376904
			0.505116	0.438763	0.410786	0.394717	0.443593	0.475902	0.404173	0.39913	0.40279	0.370262	0.404795	0.369566	0.438668	0.399893	0.39606	0.41844	0.0372438
			0.498862	0.436338	0.406931	0.390436	0.436592	0.472295	0.399715	0.397073	0.399886	0.366599	0.401823	0.367376	0.4337	0.396583	0.392392	0.414586	0.0364688
			0.49227	0.432368	0.402907	0.386877	0.43095	0.465104	0.394629	0.393141	0.39551	0.36225	0.398621	0.36386	0.42994	0.393503	0.390011	0.410138	0.0355021
			0.483648	0.428061	0.400791	0.384134	0.42627	0.462458	0.390165	0.389617	0.395084	0.359347	0.396138	0.362486	0.427572	0.390808	0.385658	0.406898	0.0343625
			0.476404	0.424816	0.397042	0.380407	0.41968	0.45652	0.386026	0.387413	0.393348	0.356293	0.394531	0.359111	0.424201	0.388706	0.384467	0.403179	0.0330979
			0.469077	0.420801	0.394388	0.3777	0.417319	0.452371	0.384348	0.384646	0.389443	0.353956	0.392623	0.356768	0.421064	0.386253	0.380826	0.400054	0.0320592
			0.462431	0.415318	0.392045	0.374735	0.411121	0.445443	0.381622	0.382701	0.388146	0.351311	0.389661	0.354313	0.418097	0.383525	0.376977	0.396462	0.0306397
			0.457379	0.412944	0.388819	0.373417	0.407725	0.43688	0.378739	0.381257	0.385743	0.350146	0.387266	0.352056	0.415052	0.381508	0.374532	0.393495	0.0292475
			0.451703	0.40656	0.385372	0.369994	0.40312	0.432188	0.376955	0.378108	0.38269	0.346864	0.386494	0.349411	0.41195	0.379696	0.371206	0.390079	0.0283611
			0.444842	0.40507	0.382518	0.369608	0.400714	0.424721	0.377627	0.377184	0.380692	0.344303	0.384825	0.346936	0.409358	0.379457	0.368941	0.387704	0.0269139
			0.439868	0.399539	0.379119	0.36645	0.396246	0.416907	0.375278	0.374269	0.378976	0.342111	0.384082	0.344162	0.406654	0.378458	0.365829	0.384437	0.0258148
			0.4333	0.396639	0.377236	0.365166	0.393962	0.412778	0.374363	0.373293	0.376482	0.340085	0.382133	0.341954	0.403724	0.378326	0.363405	0.382103	0.0247546
			0.428025	0.392387	0.373884	0.362769	0.392012	0.406589	0.371261	0.369936	0.373839	0.338086	0.380821	0.33975	0.401985	0.378156	0.360847	0.37925	0.0239546
			0.423113	0.38822	0.371361	0.36214	0.389718	0.400824	0.36927	0.368428	0.369862	0.33656	0.377807	0.338092	0.39814	0.378687	0.35821	0.376587	0.022883
			0.418816	0.386147	0.369187	0.360324	0.38799	0.397709	0.367067	0.3667	0.369789	0.33449	0.375075	0.336544	0.394121	0.378386	0.356871	0.374453	0.0222295
			0.411584	0.380984	0.366788	0.359131	0.38445	0.392828	0.364638	0.364329	0.366958	0.332161	0.372916	0.333818	0.392413	0.379547	0.35436	0.37161	0.0213187
			0.404336	0.3785	0.364796	0.356813	0.382172	0.389924	0.362362	0.362991	0.364654	0.330373	0.370427	0.330638	0.388673	0.379598	0.352539	0.369018	0.0205878
			0.398018	0.375349	0.363336	0.355454	0.379621	0.385743	0.359774	0.361017	0.363693	0.328229	0.368601	0.330605	0.385884	0.379498	0.350659	0.366773	0.0195903
			0.39211	0.373107	0.360957	0.354444	0.375627	0.383652	0.35787	0.358508	0.362404	0.326123	0.366105	0.327145	0.383101	0.380133	0.349009	0.364378	0.0192842
			0.385974	0.369059	0.360349	0.353122	0.375327	0.381478	0.3565	0.357429	0.35748	0.324855	0.364463	0.326624	0.381223	0.380758	0.346701	0.362474	0.0187512
			0.379481	0.365342	0.357688	0.351465	0.372264	0.375622	0.353589	0.355275	0.359009	0.32336	0.36276	0.324956	0.378762	0.380036	0.344273	0.359972	0.017942
			0.376695	0.362745	0.355029	0.350777	0.371874	0.375203	0.351898	0.353125	0.355691	0.322747	0.360386	0.321835	0.3765	0.380397	0.342479	0.358207	0.0181626
			0.37185	0.361086	0.352456	0.350507	0.36923	0.372484	0.34948	0.351349	0.355571	0.320616	0.35944	0.319807	0.372988	0.380191	0.340204	0.356218	0.0179626
			0.368534	0.358113	0.349607	0.349457	0.36625	0.368943	0.345981	0.351235	0.35253	0.319916	0.358288	0.318138	0.371027	0.380809	0.338984	0.354202	0.01774
			0.364484	0.354945	0.348804	0.346028	0.362805	0.36945	0.345399	0.347781	0.348938	0.318119	0.355226	0.316253	0.368848	0.380138	0.336678	0.351944	0.0177917
			0.360622	0.353928	0.348162	0.345881	0.362233	0.365742	0.343379	0.346075	0.350014	0.317359	0.354408	0.315372	0.366634	0.378844	0.335869	0.350618	0.0173114
			0.356787	0.350176	0.346612	0.344029	0.361516	0.365408	0.343338	0.344508	0.347997	0.316857	0.353611	0.311159	0.364343	0.378506	0.333902	0.348918	0.0176763
			0.354714	0.350479	0.344185	0.34258	0.358082	0.36387	0.340365	0.342915	0.34615	0.315756	0.35315	0.310977	0.362415	0.376609	0.33237	0.347303	0.0173221
			0.351358	0.347529	0.343385	0.342254	0.35613	0.36302	0.338842	0.341809	0.344947	0.314484	0.351095	0.309222	0.361753	0.376081	0.331197	0.345851	0.0174009
			0.348622	0.344391	0.343115	0.341734	0.356278	0.361737	0.336458	0.33912	0.344649	0.314218	0.348418	0.30729	0.359975	0.375622	0.329055	0.344402	0.0175269
			0.349066	0.342376	0.341781	0.341099	0.356543	0.358259	0.336019	0.336873	0.344087	0.313243	0.348772	0.306151	0.358984	0.375096	0.328008	0.343454	0.0175826
			0.346865	0.341739	0.340794	0.340738	0.356173	0.357956	0.335406	0.33506	0.342981	0.313426	0.345876	0.303814	0.357577	0.373806	0.326568	0.342301	0.0176242
			0.344266	0.338203	0.339875	0.339604	0.355202	0.358136	0.334677	0.334497	0.339279	0.312127	0.345825	0.303738	0.354042	0.372729	0.324745	0.340871	0.0174581
			0.342333	0.338554	0.338337	0.338815	0.352111	0.355318	0.331708	0.333886	0.339191	0.312199	0.34385	0.301812	0.353057	0.37056	0.324819	0.339409	0.016996
			0.339057	0.337938	0.337637	0.337796	0.349727	0.354975	0.330745	0.331886	0.338442	0.310766	0.342561	0.300912	0.352622	0.368647	0.322547	0.338122	0.0169758
			0.335806	0.336664	0.336724	0.337101	0.348771	0.355978	0.328664	0.330189	0.338574	0.309809	0.342013	0.298192	0.35124	0.367881	0.320695	0.336972	0.0175111
			0.334079	0.334761	0.335452	0.336943	0.346556	0.352744	0.326699	0.328671	0.335942	0.309325	0.339384	0.29675	0.350293	0.364908	0.319293	0.335179	0.0170464
			0.331817	0.332927	0.333624	0.336219	0.345057	0.351011	0.326667	0.327184	0.332354	0.308893	0.338749	0.295322	0.347662	0.364025	0.318088	0.333679	0.0168777
			0.332193	0.334635	0.333098	0.335972	0.346282	0.34919	0.325365	0.326686	0.333359	0.307843	0.338528	0.293364	0.346052	0.361902	0.316288	0.333176	0.0170186
			0.329341	0.333824	0.332563	0.336195	0.341354	0.349603	0.32273	0.326311	0.331436	0.307724	0.337062	0.291245	0.344287	0.359598	0.315336	0.331662	0.0168609
			0.327934	0.330824	0.331824	0.334902	0.34058	0.349131	0.323072	0.324368	0.332638	0.306287	0.336129	0.291502	0.344068	0.357372	0.313234	0.330759	0.0167003
			0.326274	0.330299	0.331604	0.335895	0.340513	0.347719	0.322228	0.322635	0.329127	0.307528	0.333965	0.290689	0.340808	0.355582	0.311401	0.329633	0.0163375
			0.325109	0.328003	0.330676	0.334321	0.341126	0.346007	0.319533	0.322422	0.32909	0.305564	0.333499	0.288963	0.340535	0.352791	0.310438	0.328403	0.0164407
			0.323024	0.325845	0.329357	0.334335	0.337219	0.342285	0.319695	0.320808	0.326215	0.305431	0.332493	0.287497	0.339587	0.350861	0.308542	0.326761	0.0160347
			0.32279	0.32433	0.328771	0.333644	0.337116	0.345126	0.318284	0.319437	0.327135	0.304365	0.330584	0.28744	0.337609	0.348702	0.306897	0.326095	0.01613
			0.322766	0.324502	0.327862	0.333474	0.335106	0.340406	0.317948	0.318572	0.32632	0.303578	0.328399	0.286198	0.338088	0.34699	0.304742	0.325015	0.0158835
			0.319356	0.322394	0.32734	0.332905	0.333952	0.338732	0.315899	0.319256	0.326671	0.302458	0.32916	0.284551	0.336672	0.344059	0.303417	0.323815	0.0158647
			0.319137	0.32281	0.326791	0.330944	0.33235	0.341447	0.315183	0.317639	0.323008	0.301671	0.32683	0.28099	0.335544	0.341487	0.303074	0.322559	0.0162463
			0.315638	0.323109	0.325821	0.330281	0.33008	0.340915	0.315507	0.317148	0.32225	0.302456	0.326419	0.282679	0.333453	0.339616	0.300656	0.321812	0.01563
			0.315716	0.321928	0.32541	0.330452	0.33119	0.34007	0.31308	0.315973	0.322445	0.302264	0.324882	0.279364	0.334001	0.336759	0.300111	0.320967	0.0160761
			0.315197	0.319844	0.324067	0.328717	0.330633	0.33596	0.311249	0.315417	0.318773	0.300791	0.323116	0.278807	0.332896	0.333898	0.299296	0.31924	0.0155396
			0.316359	0.318837	0.323342	0.328214	0.328339	0.335717	0.311186	0.313392	0.318195	0.300756	0.322145	0.277278	0.331044	0.330313	0.297277	0.318223	0.0154182
			0.313403	0.318787	0.323015	0.327038	0.325658	0.333802	0.311002	0.311613	0.316102	0.300067	0.320869	0.277019	0.3307	0.3284	0.296549	0.316962	0.015078
			0.312094	0.319243	0.322689	0.328775	0.325857	0.333193	0.308795	0.311793	0.312341	0.300803	0.320689	0.276045	0.32962	0.325301	0.295291	0.316231	0.0152111
			0.310538	0.316742	0.3213	0.326443	0.323682	0.331602	0.308585	0.310133	0.314207	0.300557	0.320371	0.275323	0.327621	0.323721	0.293618	0.315059	0.0148471
			0.310297	0.31632	0.319376	0.326994	0.323255	0.32884	0.307494	0.308422	0.310861	0.300229	0.319224	0.273505	0.328269	0.321479	0.292074	0.313898	0.0150398
			0.308429	0.31467	0.318907	0.325743	0.321082	0.32824	0.308695	0.307784	0.308103	0.299375	0.318437	0.272434	0.327948	0.31883	0.289498	0.312763	0.0151443
			0.307421	0.312282	0.318629	0.325617	0.318894	0.327623	0.305977	0.307195	0.307718	0.300469	0.31733	0.27124	0.326121	0.315578	0.287663	0.311578	0.0150855
			0.306537	0.308719	0.316879	0.3235	0.318594	0.324164	0.304299	0.305501	0.306279	0.299919	0.317173	0.269381	0.325073	0.313538	0.285486	0.309968	0.0150863
			0.306069	0.312106	0.316673	0.322962	0.317089	0.324232	0.304026	0.304612	0.305696	0.299222	0.315625	0.268401	0.324773	0.31127	0.284318	0.309483	0.0152455
			0.304516	0.307487	0.316373	0.323118	0.314893	0.322163	0.304988	0.303557	0.304194	0.299045	0.314754	0.268339	0.322109	0.308956	0.282349	0.308178	0.0149368
			0.304638	0.308697	0.31416	0.323013	0.316762	0.322565	0.303081	0.302522	0.303854	0.298589	0.314241	0.266801	0.322483	0.307142	0.281396	0.307754	0.0153956
			0.303733	0.308168	0.314533	0.320958	0.313791	0.3213	0.30128	0.301209	0.302223	0.299125	0.31295	0.266293	0.322176	0.304692	0.280349	0.306602	0.0151997
			0.302472	0.308549	0.313078	0.320469	0.313783	0.318937	0.300293	0.301324	0.300574	0.298834	0.310477	0.264511	0.320545	0.303168	0.279765	0.305501	0.0151592
			0.302009	0.307338	0.312022	0.321492	0.311273	0.319729	0.299941	0.299483	0.299268	0.298348	0.309909	0.26324	0.320004	0.301131	0.278046	0.304656	0.0155666
			0.300481	0.305406	0.312019	0.320605	0.31103	0.317571	0.29812	0.298326	0.299956	0.299169	0.30911	0.263462	0.319054	0.300549	0.27666	0.303919	0.0153432
			0.298892	0.304767	0.310831	0.320353	0.308713	0.315369	0.296579	0.297616	0.296277	0.298215	0.308844	0.26216	0.319003	0.297789	0.27588	0.302529	0.0154721
			0.29946	0.302174	0.30894	0.318702	0.3073	0.315282	0.295107	0.296378	0.296542	0.298813	0.307337	0.261059	0.317471	0.29597	0.273519	0.301467	0.0154977
			0.296419	0.301322	0.309273	0.319078	0.305405	0.314789	0.2943	0.29545	0.296507	0.297188	0.306974	0.261429	0.315785	0.294662	0.272083	0.300613	0.0154785
			0.29589	0.3014	0.307181	0.317993	0.303767	0.312148	0.295127	0.294765	0.29484	0.297715	0.305757	0.261997	0.314899	0.294091	0.27003	0.299827	0.0151219
			0.293681	0.301942	0.306355	0.315631	0.301939	0.310123	0.29429	0.292833	0.293612	0.297031	0.304865	0.259758	0.313215	0.292605	0.269217	0.29842	0.0151225
			0.291988	0.302009	0.304627	0.31425	0.3015	0.311109	0.29277	0.291785	0.293247	0.296428	0.30287	0.257695	0.313165	0.291922	0.267294	0.297526	0.0155848
			0.291534	0.300633	0.302769	0.315026	0.299618	0.304631	0.291274	0.291933	0.292764	0.297224	0.3025	0.257661	0.313438	0.290985	0.266947	0.296571	0.0152209
			0.291597	0.300108	0.301972	0.313013	0.300071	0.307417	0.29152	0.290657	0.292681	0.297496	0.301208	0.25687	0.311111	0.288204	0.265455	0.295995	0.0153252
			0.292212	0.29886	0.301454	0.311249	0.296727	0.303649	0.290301	0.289454	0.289961	0.295987	0.300494	0.257001	0.311379	0.287568	0.263309	0.294735	0.0151274
			0.290266	0.297785	0.30028	0.31055	0.295412	0.301935	0.290404	0.288736	0.28891	0.296562	0.299541	0.255487	0.309181	0.287099	0.26256	0.293725	0.0150646
			0.287039	0.298973	0.299282	0.310122	0.295197	0.302283	0.287726	0.286774	0.2865	0.296533	0.29961	0.255572	0.308317	0.285152	0.261028	0.292791	0.0153481
			0.287984	0.295356	0.298277	0.308068	0.293332	0.300967	0.287679	0.284985	0.287213	0.296655	0.29753	0.254491	0.307354	0.284021	0.261388	0.291708	0.0149124
			0.285426	0.296724	0.297039	0.308065	0.293241	0.301365	0.286225	0.286286	0.28645	0.295733	0.29664	0.25299	0.30729	0.282427	0.260909	0.291136	0.0152597
			0.284187	0.295171	0.295841	0.310547	0.293296	0.297977	0.285292	0.285076	0.284399	0.296192	0.297708	0.251369	0.304775	0.280939	0.257991	0.290198	0.0158727
			0.281605	0.294986	0.295405	0.308632	0.292538	0.297554	0.285671	0.284233	0.281873	0.295814	0.293918	0.253064	0.304648	0.278816	0.258537	0.289197	0.0152937
			0.279949	0.29199	0.295053	0.308156	0.293013	0.296459	0.284062	0.282582	0.282102	0.295581	0.295728	0.25216	0.303195	0.278689	0.256247	0.28848	0.0155812
			0.280011	0.29238	0.295192	0.307137	0.289203	0.295455	0.283027	0.282589	0.280219	0.295875	0.295807	0.251948	0.30048	0.276328	0.255766	0.287547	0.0154157
			0.279601	0.292274	0.294629	0.306872	0.287989	0.297961	0.28384	0.282045	0.279456	0.29528	0.293534	0.250604	0.30097	0.275288	0.254972	0.287167	0.0157743
			0.277778	0.29091	0.293686	0.306023	0.287563	0.298528	0.281255	0.281378	0.28018	0.294695	0.293664	0.249694	0.29897	0.274286	0.254677	0.286329	0.0157666
			0.280664	0.289486	0.293979	0.305745	0.2844	0.296771	0.282543	0.280434	0.278754	0.293571	0.294207	0.248656	0.298156	0.27407	0.253424	0.285817	0.0158031
			0.28071	0.286361	0.293381	0.304244	0.284816	0.294693	0.279649	0.280367	0.278715	0.293356	0.294491	0.249285	0.297496	0.272297	0.253093	0.28499	0.015462
			0.276512	0.287232	0.292269	0.303711	0.282232	0.292485	0.280089	0.278245	0.276215	0.292123	0.29231	0.248973	0.296769	0.27155	0.252259	0.283623	0.0153614
			0.273902	0.285127	0.290592	0.301748	0.279067	0.291657	0.280371	0.277783	0.276454	0.291148	0.291683	0.246807	0.297158	0.271165	0.251349	0.282476	0.0154838

## Sheet: m2-raw data
	m2 mutant
	background aequorin luminescence
	1602	733	1964	667	3014	1546	2231	4631	1837	3544	1940	1153	2648	5232	2501	2127	2986	5265	1978	3188
	1524	406	1815	583	2978	1491	1973	4693	1616	3469	1659	899	2306	5266	2312	1847	2967	4999	1806	2796
	1512	421	1825	554	3144	1553	1789	5023	1671	3410	1540	926	2240	5343	2297	1871	2782	5060	1888	2673
	1533	480	1689	579	3050	1610	1704	5172	1596	3307	1479	1007	2106	5394	2312	1868	2862	5147	1775	2640
	1476	454	1746	552	3025	1592	1612	5342	1635	3278	1449	920	2006	5396	2230	1824	2785	5035	1809	2616
	1509	463	1700	555	3066	1562	1544	5100	1700	3296	1455	983	1856	5314	2340	1811	2809	5005	1759	2616
	1508	730	1733	541	3078	1573	1450	5129	1732	3251	1478	978	1833	5361	2152	1831	2839	4834	1672	2548
	1525	773	1730	574	3077	1542	1431	5302	1680	3038	1437	931	1777	5429	2197	1765	2924	4854	1747	2382
	1427	606	1608	542	3172	1579	1539	5515	1791	3027	1372	970	1709	5424	2225	1769	2786	4800	1749	2525
	1448	596	1773	581	3031	1424	1405	5633	1882	3070	1376	1022	1780	5291	2111	1728	2815	4782	1825	2393
	1398	534	1694	530	3077	1460	1429	5409	1783	2983	1383	1008	1643	5422	2182	1808	2884	4809	1833	2377
	1392	495	1712	593	3130	1482	1410	5550	1697	3107	1328	942	1588	5400	2179	1710	2817	4842	1806	2362
	1367	493	1686	572	3379	1499	1370	5207	1681	3057	1411	993	1614	5431	2025	1693	2849	4910	1834	2288
	1375	485	1672	538	3529	1347	1401	5343	1534	3029	1381	1012	1503	5303	2127	1785	2838	4789	1791	2419
	1405	483	1656	550	3456	1410	1370	5300	1614	2819	1332	890	1564	5337	2092	1804	2937	4755	1799	2428
	1348	525	1662	602	3293	1393	1437	5225	1672	2970	1266	933	1475	5354	2085	1809	2858	4824	1821	2340
	1306	475	1685	545	3209	1475	1426	5219	1651	2998	1240	946	1467	5402	2047	1799	2872	4816	1747	2371
	1424	472	1686	562	3105	1428	1488	5684	1602	3161	1248	967	1479	5437	2130	1800	2899	4734	1744	2365
	1330	472	1689	546	3061	1433	1475	5986	1638	3321	1206	962	1508	5492	2093	1792	2772	4704	1773	2381
	1403	468	1758	520	2898	1524	1483	6030	1465	3276	1293	895	1503	5354	2100	1727	2745	4688	1795	2326
	5 mM H2O2-triggered aequorin luminescence (L-stimuli)
	7551	34853	20354	36683	87694	43037	37467	90167	77290	78754	66200	40603	34797	81551	115748	32249	573502	47211	43688	40607
	4381	22806	12502	21219	85261	33457	28803	73455	54454	59325	48418	31287	21205	61368	83573	23256	325226	39813	36807	33737
	2895	16343	8839	13615	88670	28007	24447	64455	42388	50529	40019	25316	14075	49282	64997	17786	192706	36186	34552	31763
	1964	12906	7106	9253	98732	25212	21795	68026	35248	48032	34993	21897	11032	43534	57588	15534	122691	34762	40710	36157
	1658	10428	6685	6820	123997	27115	23404	87506	33485	54510	34602	19977	11290	45297	66996	17473	91581	38006	86090	53111
	1467	9101	6689	5391	177883	33270	32056	131527	36582	78551	38036	20087	13757	58606	102987	26938	86011	42853	236699	96140
	1337	8741	6935	4505	274945	47691	46962	200422	45338	125117	47755	24856	19198	86084	153088	44840	97888	52268	457969	160111
	1384	8764	7397	3778	427970	76176	72732	273030	63557	176960	70442	42573	25905	122712	218626	79463	124931	70046	624595	226624
	1414	9309	8173	3547	674751	114653	106257	377093	90384	235334	119069	73646	34411	161369	315803	140130	165863	113889	765116	310366
	1427	10475	8329	3646	1021175	161399	151954	530715	126365	316760	207724	118092	47564	202797	480936	232858	225690	211833	927688	421603
	1588	11060	8689	5186	1411203	217466	211399	708238	174512	422618	349341	169414	64923	262676	695113	345875	301046	349948	1073610	545425
	1797	11714	9619	8656	1734196	279356	276990	882760	229997	536265	532508	226332	87996	355325	915855	462542	379870	490413	1186709	667080
	2095	14427	10799	15312	1916429	334712	335845	1022956	287600	643050	740221	279178	114905	472235	1099867	567088	459912	604145	1270439	789622
	2743	18941	12893	26136	1948161	371620	381442	1113659	338787	738953	935626	322332	141763	595671	1217405	649965	528944	677132	1318453	916916
	3846	25868	16289	39952	1885127	392373	410729	1152297	378530	806794	1086426	348715	165210	705997	1273687	716249	581624	723608	1333731	1009399
	5851	35687	20529	55269	1765146	392819	428050	1141323	407286	845278	1184158	360916	181670	791808	1273365	760382	613647	745710	1325741	1082777
	9258	47900	26743	72177	1606788	385071	427612	1088191	423520	853757	1225041	363891	189319	848683	1233693	785360	621599	751955	1293885	1065463
	14205	60141	33436	89205	1435541	365918	415666	1013500	425398	839855	1221799	361378	189590	878030	1169095	790538	616624	742084	1236579	1102219
	20144	70804	41262	103657	1263959	343115	397342	931515	418308	812829	1187557	353489	181212	879046	1086935	777892	601890	723481	1169397	1133403
	26326	79212	49051	117070	1107998	315907	375870	848937	402531	775056	1136286	343495	172581	861927	995281	748941	583055	702165	1088816	1153930
	31386	85429	56632	127440	967959	290341	352472	769528	380836	736990	1070614	329135	162683	833219	907059	712938	558330	677593	1005948	1153919
	35093	89013	62885	133875	847431	266411	330115	691548	356428	694728	1002557	310875	154554	798032	823672	671113	529499	648857	923418	1155087
	38532	90304	67798	136202	742186	244988	308132	621923	328579	653339	930348	293331	145923	755421	747852	626622	499759	623817	846868	1153939
	40148	89733	73704	137532	666550	225075	286676	558876	303018	610740	854486	274694	138688	714438	683875	581895	472575	594246	773797	1143709
	41105	88219	79416	139812	604805	207439	271964	502015	278386	567589	782994	255629	129457	675817	622254	539791	444156	562017	703664	1121623
	41667	85726	84936	139568	550077	191104	265272	448521	256920	526320	712893	240525	121057	638341	564644	494451	419278	529528	638688	1096270
	41880	83676	89536	141924	498468	177045	262685	403414	237201	488257	651973	225634	111781	601472	508305	452463	395216	493936	578600	1067620
	41886	81075	91193	145496	452366	164267	260257	360623	218321	452059	593820	212397	103854	567516	455669	414845	374525	458702	527138	1035597
	41417	79947	90740	147545	407795	151714	256737	328673	203661	421272	540757	200726	95293	535538	407750	382841	354865	427952	481358	1001025
	40534	77383	89395	147236	367274	141641	252115	299599	190129	391101	495534	189467	88357	504873	364063	351989	337476	399013	437858	961828
	39837	75747	87538	145458	333558	133497	244506	275246	178683	364686	454548	178351	81942	475221	327543	320347	321444	370378	399304	912919
	39109	74066	86215	142895	301572	124450	236922	255671	167362	340231	420857	167673	76136	449020	296731	292119	309103	344667	365469	853663
	37621	72354	84277	139689	276864	116890	227891	239272	158285	317078	388446	157551	71271	421225	269526	271625	299226	321193	333677	796793
	36108	71692	83448	136606	253924	109833	217976	225237	150327	295542	362535	147820	66866	395222	245280	255081	288836	298503	307333	759201
	34843	70850	81096	132598	236014	102855	207982	215267	143229	276315	335858	139537	62384	372549	225054	236904	278065	277359	282340	750652
	33516	68296	78819	128533	222337	96748	199075	206987	137771	259581	312912	131327	58513	349331	206288	221525	268826	258530	260353	748585
	31988	67552	77355	122284	211509	90151	190222	199807	132381	243446	292384	124001	55289	326556	189086	207993	258243	240802	239893	736757
	30871	66110	75758	116760	202266	83469	180567	192141	127130	230335	272539	118011	51542	304997	173681	193562	249751	223953	222587	714401
	29964	65388	74144	109474	194837	78700	172185	185850	122138	218812	255209	111020	48530	284481	161752	180697	240155	206940	205036	681957
	28579	65188	72925	102354	191829	71688	163667	178791	118012	208480	240820	105736	46283	263825	150039	170563	229891	190771	192126	650039
	27907	64837	71037	95630	186457	67085	156225	173054	113639	199033	226931	99049	42494	245170	139697	160496	221450	177005	179861	613503
	27461	64708	70221	88791	181907	62170	149743	165779	109444	191907	216025	94182	40385	228905	130607	152310	212619	162119	168121	579768
	26578	65010	69039	83060	177457	58414	142647	160523	106144	184691	204510	88898	38095	213930	122453	144565	204731	149659	157266	544866
	26362	65020	68282	76648	172348	54656	137108	154858	102642	177200	194175	84247	36123	199819	115117	136689	197144	138061	147612	514741
	25460	66215	68702	71070	167526	51188	130843	150008	99017	169583	183126	79112	33636	186177	108393	130484	188740	127399	139262	484211
	24702	66356	70027	65416	162275	47968	126676	142796	95134	162865	175485	75125	32694	174703	103134	124212	181461	118931	131628	459053
	23468	66725	71139	60011	158610	44841	122173	138240	92055	156756	165405	71290	30216	163334	98393	118329	174204	110838	125451	432945
	22595	67251	73362	55004	154162	42306	117886	133252	89721	151014	157969	67616	29419	153190	94203	112026	167021	102574	118680	409839
	21837	67387	76058	50666	150035	40989	113882	128624	86990	144983	148830	64535	27937	144219	89367	106667	161137	96266	112964	387402
	20718	67696	79556	46819	144624	39468	109174	124425	83571	140923	141440	61383	26769	134011	85804	101286	154294	90239	107866	366064
	19939	68429	82577	43126	141920	38728	106502	119495	81378	135703	133869	58689	25439	127527	82049	96663	148637	85339	103763	345522
	19456	69545	85606	39931	140650	37451	103626	114861	79000	131909	127091	56053	24277	121176	78384	92196	143165	80419	100207	326545
	18377	70107	89645	37692	137079	36475	100882	111108	76124	128370	121157	53302	23159	113846	75177	88136	138425	76646	96382	307953
	17778	70701	92416	35025	136483	35672	98393	108036	73579	124922	114479	51846	22410	108640	72376	83524	133157	72926	93159	290783
	16642	71112	94847	33140	135743	34153	95395	103891	71001	121572	108803	49596	21709	103297	69977	79946	128443	69382	90316	275879
	16571	70882	96102	30950	129247	33334	92740	100847	68853	119119	104336	47720	20631	99382	67941	76938	123112	66407	87396	260203
	15800	70793	97601	29157	123784	32352	91146	97157	66476	116622	100200	46385	20224	95335	65691	74801	117908	63154	84679	247235
	15141	70652	97499	27400	119666	31762	88727	94136	64474	112759	95607	44955	19787	91327	63557	72249	114446	60564	82041	234364
	14321	69616	96950	25792	119163	30867	87389	91785	62618	109261	91469	43743	19254	87589	61600	70025	110134	58466	79704	222341
	13784	68706	95438	24464	113973	30235	85234	89118	60936	107764	88297	42830	18349	84148	60486	66703	106444	56212	77775	211474
	13523	68083	92975	22987	113633	29406	84222	87037	59168	104942	85297	42193	17790	81234	59112	65713	102539	53871	75468	201161
	12810	66742	90894	21569	110866	29089	82413	84128	57890	101947	82760	40764	17636	78832	57479	63507	98143	52193	73265	191747
	12457	65295	89006	20649	109230	28149	81056	82139	55823	100449	79799	40213	17210	77291	55715	62054	93876	49341	71762	183528
	11826	64246	86153	19700	105670	27531	79297	80179	54897	98620	77194	39418	16568	74403	54310	60855	90335	48436	69290	175733
	11583	63204	83682	18771	106817	26906	78141	78117	53466	97125	74855	39261	16162	72961	52990	60445	87408	46920	67884	167888
	11287	61750	81609	18326	100749	26797	75422	76899	51914	95321	72207	38150	15680	72654	52019	58467	83959	45951	66092	160743
	11000	60020	78156	17338	97785	26482	73877	74458	50796	93795	69896	37652	15524	71235	50396	57983	80996	44284	64265	154767
	10774	59529	75687	16802	95960	25785	72571	72037	50037	92164	67703	37038	15184	68864	49636	56717	78056	43196	63427	148680
	10593	58662	73188	16250	92758	25554	70868	70577	48622	90178	66067	37129	14718	67636	48181	56074	74616	42036	61591	142756
	10464	57833	69821	15813	89980	24967	69147	69411	47456	88157	64682	36551	14386	65959	47267	54817	72281	41442	60690	136856
	10021	57332	66947	15351	86839	24632	67820	67960	46463	86245	62863	36306	14250	64098	46114	54374	69582	40219	59282	131392
	10148	56535	64873	15336	87294	24162	66175	66138	45820	85211	61331	35286	14124	62026	44968	53529	67395	38793	58250	126343
	10017	56585	62671	14881	88933	23165	65370	65812	44788	84120	59898	34615	13787	60795	44539	52916	65664	37540	57348	122416
	9902	55862	60491	14504	86971	22668	64042	63722	43817	82712	59505	34261	13656	59982	44156	52053	63930	37074	57055	119764
	9607	54829	57395	14293	85129	22517	63025	62653	43780	81265	57305	33655	13313	58883	43672	52419	61749	35527	55475	116017
	9218	54341	55357	13997	81194	22328	62300	60879	43212	80237	56173	33519	13144	57691	43563	51790	59575	35247	54881	112257
	9271	53399	53080	14105	79193	21944	61073	60331	42219	79315	55407	33220	12967	56633	42807	51596	57793	34640	54804	109759
	8999	52566	51297	13598	75515	21575	60527	59426	41747	78167	54592	32849	12997	55933	41832	50792	56594	33456	53825	106170
	8945	52197	48882	13648	72470	21016	59355	57657	41109	77505	53776	32389	12776	55711	41566	50371	55507	32387	53269	103336
	8827	51119	47631	13488	70901	20982	58131	56948	40310	76394	52912	32062	12343	54832	40857	49832	54143	31971	52061	101215
	8529	50232	45853	13614	70402	21001	57622	55674	39703	75107	51901	32090	12095	53536	40312	49324	52405	31355	51969	98317
	8678	49002	45105	13542	69072	20379	56808	54399	39001	74112	50878	32151	11917	53099	39202	48401	51422	30886	51645	96183
	8591	48049	43910	13592	65496	20217	55488	54154	38383	72862	50186	31475	11764	52932	39265	47981	49833	30017	51012	93634
	8261	47436	43258	13814	63493	19880	55318	52561	38324	71471	49274	31217	11407	52209	39013	47146	49070	29563	50212	91528
	8189	46533	41722	13766	62459	19517	53942	52172	37915	70798	48654	31028	11075	52018	38463	46357	48302	29286	50377	90027
	8088	45231	41485	13995	62250	19388	53767	51137	37302	70025	47449	30404	10731	51607	38156	45091	47197	28349	49420	87726
	8006	45134	40487	14344	63842	18903	53024	50286	36692	68151	47090	30271	10790	50713	37648	44432	46276	28251	48976	86092
	7850	43393	39971	14365	65622	18549	52478	49755	36234	67526	46272	30193	10325	50578	37112	43664	45571	27597	48767	84784
	7939	43179	38915	14624	62063	18605	51957	49264	35947	66056	46130	29509	10345	50601	36487	42321	44641	27619	48426	83958
	7728	41930	38593	14995	58347	18511	51492	48103	35250	65031	45735	29725	10216	50187	36285	41129	44332	27068	47768	81496
	7674	40992	37787	15000	56884	18176	51004	47678	35084	63926	44451	28695	9883	49487	36236	39660	43086	26785	47290	80044
	7613	40554	37000	15582	57531	17954	50034	47119	34299	62576	43959	28557	9979	49143	34974	39302	42728	26500	46432	78548
	7508	39343	36526	15958	57585	17531	49582	46652	33748	61575	43168	27738	10000	48764	34576	38365	41761	26363	46048	77924
	7583	38613	35951	16376	54515	17507	48697	45629	33921	60860	42789	27951	9423	48283	34180	37071	40935	25528	45844	76724
	7248	38066	35921	17132	53681	17682	48138	45596	33758	59228	41809	27019	9461	48211	33061	35802	39765	25512	45093	75923
	7245	37162	35545	17422	52731	17178	47621	44657	33027	58949	41578	26837	9180	47212	31695	35220	39464	25402	44502	74868
	7242	36021	34960	17943	51630	17083	47337	43874	32574	58234	41046	26479	9166	46998	31013	34389	38603	25272	43937	73639
	6997	35137	34735	18407	49908	16880	46400	43571	32570	56880	40004	25731	9055	46180	30345	33476	38239	24443	43254	72815
	6891	34963	34660	18640	50011	16085	45757	42970	32081	56219	40189	25107	8930	46422	30156	32584	37371	24268	42337	71924
	6807	34576	33896	19224	48905	16037	45348	42082	31375	55498	39451	24800	8701	45583	28995	31801	37022	24075	41948	71036
	6873	33714	33580	19437	49097	15775	44667	41431	31616	54601	39009	24114	8386	45374	28407	30794	35985	23761	42033	70077
	6728	33923	33217	20117	48549	15528	44544	40766	31205	53550	37998	23633	8519	44798	27599	30448	36079	23341	40532	69574
	6621	33093	32938	20358	48298	15407	44221	40584	30951	52994	38068	23315	8280	44768	27367	29227	34868	22818	40417	68219
	6642	32274	32500	20630	47830	15027	44028	39592	30799	52130	37751	22814	8307	43855	26375	28803	34811	22174	39940	67238
	6409	31900	31840	20886	48265	14837	43160	39235	30608	51145	37114	22303	7970	42538	25882	28056	34034	21799	39185	66430
	6489	31458	31720	21142	47659	14634	43068	38610	30292	50721	36592	21474	7912	42604	25259	27661	33745	21057	39063	66153
	6313	30796	31586	21229	47040	14435	42129	38070	29808	50171	35908	21226	7685	42363	24607	26758	32857	20586	38039	65543
	6231	30258	31104	21105	44709	14109	41872	37451	29933	49426	35362	21010	7700	41445	23947	26491	32431	20376	37630	64725
	6341	29953	30620	20885	43722	13914	41309	37551	29358	48956	34603	20150	7422	41151	23368	25547	31734	19633	36939	63538
	6052	29419	30323	21019	43211	13751	41006	36784	29263	48434	33892	19938	7377	40132	23009	24883	30991	19221	36571	62849
	6090	29324	30068	20892	42674	13549	40389	36687	29123	48201	33920	19267	7017	39715	22442	24368	30456	18745	36258	62301
	6138	28878	29360	20501	43791	13368	40348	36279	28299	47170	33161	18879	7013	39348	21560	24120	30035	18124	35375	61325
	6073	28416	28798	20360	43654	13189	40344	35712	28011	46561	32653	18427	7034	38690	21563	23928	29153	17538	34885	61030
	6084	28347	28112	20142	43324	13200	39728	35256	28178	45909	32816	18142	6630	37856	20794	23504	29300	17092	34338	60574
	5984	28231	27507	19638	42946	13137	39332	34892	28157	45213	31853	17862	6574	37359	20539	23211	28766	17010	33568	59752
	6151	27702	27655	19346	42698	12785	39739	33859	27296	44769	31249	17418	6565	36888	20102	22492	28067	16317	32955	59112
	6025	27406	26985	18927	42300	12616	39336	33973	27385	44519	31005	16790	6408	35953	19573	22276	27410	16154	32100	59078
	5938	26773	26282	18569	41495	12562	38473	33568	27041	44054	30434	16575	6438	35474	19304	22125	27115	15684	31960	58383
	5939	26329	26033	18144	40433	12784	38372	33177	26556	43120	29924	16269	6123	35197	18896	21741	26633	15247	31375	57958
	5854	26281	25941	18115	39485	12160	38071	32626	26529	43317	30156	15643	6275	34807	18375	21740	26346	14721	30790	57702
	5921	25799	25609	17741	38366	12042	37829	32523	26162	42726	29628	15416	6116	34401	18286	21412	25605	14411	30395	57016
	5702	25289	25467	17456	37730	11876	37183	32425	26364	41851	28697	15236	6069	34194	17987	20840	25495	14257	29804	56690
	5622	24812	25042	17063	38123	11745	37127	31589	25770	42072	28601	14940	5882	33355	17669	20992	24790	13795	29359	56086
	5521	24842	24583	16685	37920	11582	36746	31550	25420	41137	27898	14643	5911	32525	17332	20997	24521	13840	28839	55500
	5710	24031	24337	16316	38189	11432	37047	31162	25764	40585	28156	14605	5814	32715	17223	20682	24538	13263	28894	54881
	5718	24200	24462	15937	36938	11144	36822	30592	25362	40351	27335	14308	5827	31657	16860	20489	23954	13067	28392	54688
	5569	23766	24388	15546	36650	11021	36807	30633	25324	39959	27291	14012	5819	31795	16423	20100	23798	12477	27899	53812
	5528	23668	23492	15214	36782	10852	36526	29989	24981	39946	26738	14062	5745	31152	15784	20114	23423	12426	27360	53182
	5524	23772	23336	14981	37167	10806	36001	29942	24633	39163	25938	13711	5562	31498	15650	20088	23315	12063	26637	53125
	5485	23479	23125	14905	40274	10414	35558	29365	24369	39234	25470	13528	5791	31001	15349	19896	22796	11903	26618	53802
	5320	23287	22544	14272	40115	10451	35458	29425	24118	39276	25450	13340	5679	30399	15245	19567	22669	11655	26024	53258
	5353	23269	22153	14307	37923	10223	35101	29283	24238	39163	25438	13055	5584	29987	14737	19487	22171	11166	25897	52814
	5382	22876	22237	13904	36827	10170	34760	28889	24025	38388	25198	12865	5350	29576	14844	19425	22002	11290	25081	51851
	5374	22657	22096	13800	37654	10019	34857	28675	23856	38304	24693	12845	5375	29609	15016	19409	21787	11040	24959	51153
	5421	22406	21479	13603	38236	10014	34789	28416	23376	37922	24684	12510	5269	29131	14876	19172	21447	11197	24582	51267
	5345	22242	21234	13130	38898	10042	34933	28188	23382	37667	24000	12365	5252	28721	14747	18810	21409	10661	23836	50646
	5272	22526	21351	13219	38945	9701	34557	27900	23026	37664	24000	12052	5186	28762	14896	18850	20994	10468	23670	50234
	5259	21809	20906	12565	36021	9702	34752	28015	22789	37587	23583	12135	5217	28547	14782	18482	20432	10496	23206	50156
	5339	21965	20300	12869	34152	9584	34152	27409	22917	37487	23172	11674	5064	27874	14724	18669	20792	10224	22615	49886
	5293	21563	20456	12454	33432	9416	34595	27281	22603	37064	23179	11651	5089	27499	14773	18394	20437	10092	22787	49121
	5202	21660	19996	12310	33893	9431	34328	26822	22287	36958	22881	11535	5007	27241	14690	18443	20183	9943	22229	48474
	5134	21369	20191	12150	33569	9186	33413	26462	21887	36636	22413	11249	4912	27073	14462	18207	20101	9724	21992	48277
	5086	21208	19874	12068	32820	9332	33385	26384	21789	36706	22545	10971	4878	26661	14672	17880	19914	9607	21838	47546
	5007	21093	19521	11563	30735	9111	32925	26486	21872	36090	22077	10924	5175	26491	14195	17759	19803	9344	21642	47090
	5103	21522	19539	11485	30046	9055	33021	25564	21853	35749	21995	10640	4880	26286	14034	17518	19593	9323	21436	47072
	4965	20969	19555	11398	29885	9075	32996	25694	21657	35593	21339	10447	4935	25944	13961	17539	19641	9200	21021	46228
	4922	20738	19172	11186	29435	8715	32603	25363	21665	35324	21317	10372	4862	25423	13538	17542	18975	9097	20368	45878
	4982	20765	18868	11061	30160	8712	33228	24950	21437	34894	21077	10310	4679	25924	12970	17076	18942	9186	20443	45478
	4897	20813	18641	10994	29142	8550	32599	24863	20802	35153	21195	10057	4735	25350	13006	17243	18779	9105	20163	44847
	4896	20761	18644	10737	29294	8676	32625	24979	21288	34690	20790	10014	4741	25180	12858	16765	18519	9010	19900	44646
	Discharged aequorin luminescence (L-rest)
	141003	759045	690329	225025	139672	217361	1134004	1215455	668797	717451	620671	205340	436706	757706	339004	718783	434736	300720	746151	1013004
	119445	758484	705924	216578	105718	217205	1172028	1095187	595863	716894	576924	181266	354509	773728	262568	624103	339934	227739	658840	987782
	103149	818329	657196	244075	86890	217397	1191933	995772	540416	767661	598143	182997	215086	776532	211488	534189	278751	173992	574231	1001874
	90142	813843	593500	247602	74444	211423	1143867	888721	436252	772576	525039	175696	187643	760709	176946	508052	267882	143849	516008	969248
	79052	759741	509511	230906	64011	199195	1036657	726823	350733	778089	350957	159590	156661	730102	154927	434981	269367	128815	482090	797202
	70381	680812	424734	220152	55509	187307	926202	530980	302715	768611	214834	161214	130252	678672	144452	308311	266730	120048	432590	733358
	62806	594005	346762	207155	48412	177006	828435	338776	273999	739489	170385	172028	106605	619217	145940	278394	246371	101952	380792	648430
	57770	513700	285386	193969	44813	163774	741534	229451	247420	675345	159598	168997	85216	556958	141962	264651	246109	94547	353423	566848
	49296	435775	230084	177512	41559	144891	662770	185768	215480	651985	135479	162640	71766	501876	132771	244781	241534	92000	318658	530619
	43442	365934	187640	157977	37712	127759	596805	163487	188984	597875	124660	155834	61666	455797	127126	225754	223639	93904	287828	509510
	43918	308128	156596	141234	34477	111846	533313	149377	163282	554725	118277	151825	52582	411230	118297	204878	206572	96573	259522	489453
	38303	261544	132389	125247	31669	98900	477545	136352	145676	522798	111722	146332	46209	373356	107285	186243	199569	90394	232374	476556
	32581	226743	115087	109320	27966	87637	443003	124389	127828	479894	104448	140221	41860	344466	100452	168170	194382	92007	211595	452125
	30935	203008	103595	96854	26151	78734	402033	113782	108792	436634	98144	136916	38312	326589	99470	151491	178562	90377	201692	426216
	28980	183831	92760	87097	24255	73175	362037	104998	98956	405521	93341	131837	35809	306509	100156	136482	165806	86034	187349	409933
	27862	162991	82187	81734	22744	69110	326831	97085	91597	398829	89721	127483	34265	289042	105382	123360	160723	79823	174392	407844
	27524	150147	71989	77287	22558	64496	296269	91386	83920	378854	82685	123883	32951	272326	110001	112205	153985	78923	163708	372337
	27730	139268	65759	72757	21319	60682	269166	89121	78363	363435	77867	123771	31901	269681	113935	103933	146571	75387	154659	353671
	27832	128571	59570	67654	20766	58963	239242	91118	75413	352876	75901	123306	30561	267039	120152	93300	141107	73434	140923	343189
	26718	118072	56051	64010	20858	56272	216707	88608	76226	338820	73556	115410	28179	263360	116232	90777	133917	71918	137206	333658
	27951	111062	57041	58952	18973	53719	196999	82112	77900	331407	73617	109847	27057	264601	96272	96293	130921	72945	129670	312760
	29038	110561	57329	54494	17836	52123	188000	79474	78192	333807	72746	107870	26056	260422	52135	94366	129494	70691	119233	290112
	30356	109957	53000	52325	16101	50805	172499	74491	75480	334645	66706	108070	26587	263296	31532	87245	119130	67954	120892	264202
	29708	114572	53143	51443	15609	50960	161373	74556	75629	317857	66710	109156	27391	256948	25093	82669	101893	64558	114691	247430
	29819	114910	49455	49014	15444	53329	150318	70954	74799	310139	65836	113973	26689	255950	22101	82524	95107	63112	121766	230854
	29829	115821	47583	46104	15902	54377	145676	70079	73169	312264	68127	118101	25845	261528	20021	84021	94057	58796	116863	208037
	29317	114737	51872	43076	14570	53217	141686	68347	73038	297531	69168	114032	26030	257559	18602	86141	85100	56306	114815	176941
	29054	112703	55624	41972	14492	51056	138582	67810	75320	298572	66790	111006	27663	255661	16964	87034	78092	54368	113742	146687
	29190	106540	54847	41721	14432	51116	132963	68871	72281	285991	66546	108497	28920	254638	15482	88153	71155	53211	107831	131702
	32351	109472	55363	42377	14026	49998	129012	68590	67863	276103	63869	110450	28139	248715	13621	90387	63724	58020	109447	120706
	29324	111418	58566	42827	13177	49023	120308	67096	65242	271772	61655	112557	28435	238474	12514	88112	55652	55255	108639	104861
	28184	115443	59318	41978	12747	49393	112433	65677	61879	282712	59886	111589	27186	238255	11182	83599	51159	49157	111676	99987
	27923	118438	58476	39947	12611	48479	109312	60769	58387	270258	56482	113250	24196	231117	10333	81961	48438	44320	117027	87514
	27135	119555	59474	39621	12632	46613	104783	55293	57674	281051	53887	120839	21977	220301	9517	80685	45765	40985	124587	74575
	26843	119466	59204	39061	12080	45612	101744	52998	55263	277198	52020	132012	20669	218097	8894	74312	46415	39414	117679	68058
	26347	122365	60225	38356	12148	44696	99204	49541	52141	262431	51898	133128	20854	214723	8167	70765	45056	39097	118852	65948
	26566	126159	61528	39281	11430	41950	92990	44607	49445	253137	50575	128284	21138	209387	7993	66795	39610	39029	120427	59533
	26690	129082	60911	37638	10667	39642	88896	41318	45813	267643	50138	124725	19165	200372	7393	65054	37825	38428	123059	54418
	25245	131191	59234	36062	9860	37554	105383	36837	43122	262513	48652	126521	18087	203700	7256	61214	35746	38077	126856	47950
	23268	130614	56180	36319	9502	36224	108037	31969	42495	241969	46094	125013	17102	202130	7357	56330	32490	48525	114017	44281
	20643	127733	60574	36475	9062	33576	96485	27531	41957	231927	44393	116695	16939	198077	7158	56051	32552	44920	95966	40943
	19646	125962	65618	36192	8151	31002	87123	25318	38690	218221	43108	112144	14994	193455	6812	55373	30552	35743	88291	41491
	18195	123677	67362	35431	7743	28490	78706	22312	33950	204733	40674	113190	14276	175338	6301	52793	28701	36997	84498	40187
	16728	123652	61920	34136	7452	25170	72926	20187	32344	194883	38263	114632	14225	171041	5822	52695	26767	38229	76934	37304
	15548	119834	55567	32533	6892	22984	65553	18781	30228	186441	37314	119044	14519	170114	5639	49171	26672	32115	78235	38991
	14895	113294	50024	30880	6633	21313	46568	16851	29010	182192	36597	120523	13961	166506	5706	44145	27555	32950	75569	37765
	13665	110210	45816	29118	6339	20393	40336	15455	27444	180979	34211	110583	13748	153608	5332	43791	27177	31026	69191	36747
	12322	104328	44198	28530	6007	20810	35529	14510	25490	185219	30850	100731	13306	147402	5210	42759	25436	23209	62747	34243
	10727	99350	41671	27079	5709	21289	30424	13169	23893	189124	28161	92692	12371	142079	5183	45982	24856	18981	54842	33046
	10143	96049	40941	26420	5482	21042	28175	12457	25630	189572	25509	86151	12103	147872	4969	47344	23835	16835	47537	31307
	9821	92438	40151	25231	5492	20992	26707	12255	25785	188559	24065	83083	12057	136797	4752	48447	24029	16068	40529	30881
	8999	83808	39036	23659	5073	20591	24356	11280	22724	184728	23777	81699	12532	133915	5148	45957	23963	16502	33662	34278
	7550	73778	40534	23622	4578	19503	22169	10675	21387	185906	22445	79081	13300	117162	5046	43485	22477	15918	27632	33315
	7364	67703	40290	22966	4395	18783	21328	9743	20180	175741	21083	75834	12133	106320	4487	39410	22479	15824	24709	33757
	7057	65205	38792	22190	4179	17970	19228	9154	18663	163751	18924	72602	10989	103744	4433	37685	21298	15489	20858	38022
	6439	62569	40193	22536	4337	17970	18194	9147	19378	147725	18213	71148	10364	96569	5580	35587	18835	14152	17102	39034
	6113	60399	40145	21895	4490	17028	17305	8744	19553	134413	17655	71213	10544	89629	5084	29538	17431	12108	14814	37721
	5722	57700	37274	22188	4428	16135	16477	8249	18293	114729	16364	66867	11529	85673	4316	24932	16854	13458	13018	37855
	5400	54732	33006	21555	4074	15318	15912	7833	17208	94000	15559	61805	11544	79287	3895	21796	16429	16952	11389	36972
	5467	55952	31301	20589	3814	15853	15943	7743	16353	83374	15096	58223	10733	70377	3524	19896	15566	12344	10231	34610
L-background	28812	10564	34483	11286	62772	29923	30967	106493	33477	63411	28273	19337	35605	107382	43737	36168	57026	97652	35951	50034
L-stimuli	1915078	6708282	6971075	5790252	35583171	9348358	15638136	25411516	12919099	24861437	27813990	10815699	4950511	24694519	25318077	19912808	21173996	19392262	31197942	44132711
L-rest	1915451	12544410	7609835	4459938	1340072	4009231	16380023	8969419	6654004	20623579	6166015	7193446	2924092	17175734	3435372	7957335	6376540	3824504	9913554	15387882
L-max	3830529	19252692	14580910	10250190	36923243	13357589	32018159	34380935	19573103	45485016	33980005	18009145	7874603	41870253	28753449	27870143	27550536	23216766	41111496	59520593

## Sheet: m2-processed data
			m2 mutant
			background aequorin luminescence
		background	1602	733	1964	667	3014	1546	2231	4631	1837	3544	1940	1153	2648	5232	2501	2127	2986	5265	1978	3188
			1524	406	1815	583	2978	1491	1973	4693	1616	3469	1659	899	2306	5266	2312	1847	2967	4999	1806	2796
			1512	421	1825	554	3144	1553	1789	5023	1671	3410	1540	926	2240	5343	2297	1871	2782	5060	1888	2673
			1533	480	1689	579	3050	1610	1704	5172	1596	3307	1479	1007	2106	5394	2312	1868	2862	5147	1775	2640
			1476	454	1746	552	3025	1592	1612	5342	1635	3278	1449	920	2006	5396	2230	1824	2785	5035	1809	2616
			1509	463	1700	555	3066	1562	1544	5100	1700	3296	1455	983	1856	5314	2340	1811	2809	5005	1759	2616
			1508	730	1733	541	3078	1573	1450	5129	1732	3251	1478	978	1833	5361	2152	1831	2839	4834	1672	2548
			1525	773	1730	574	3077	1542	1431	5302	1680	3038	1437	931	1777	5429	2197	1765	2924	4854	1747	2382
			1427	606	1608	542	3172	1579	1539	5515	1791	3027	1372	970	1709	5424	2225	1769	2786	4800	1749	2525
			1448	596	1773	581	3031	1424	1405	5633	1882	3070	1376	1022	1780	5291	2111	1728	2815	4782	1825	2393
			1398	534	1694	530	3077	1460	1429	5409	1783	2983	1383	1008	1643	5422	2182	1808	2884	4809	1833	2377
			1392	495	1712	593	3130	1482	1410	5550	1697	3107	1328	942	1588	5400	2179	1710	2817	4842	1806	2362
			1367	493	1686	572	3379	1499	1370	5207	1681	3057	1411	993	1614	5431	2025	1693	2849	4910	1834	2288
			1375	485	1672	538	3529	1347	1401	5343	1534	3029	1381	1012	1503	5303	2127	1785	2838	4789	1791	2419
			1405	483	1656	550	3456	1410	1370	5300	1614	2819	1332	890	1564	5337	2092	1804	2937	4755	1799	2428
			1348	525	1662	602	3293	1393	1437	5225	1672	2970	1266	933	1475	5354	2085	1809	2858	4824	1821	2340
			1306	475	1685	545	3209	1475	1426	5219	1651	2998	1240	946	1467	5402	2047	1799	2872	4816	1747	2371
			1424	472	1686	562	3105	1428	1488	5684	1602	3161	1248	967	1479	5437	2130	1800	2899	4734	1744	2365
			1330	472	1689	546	3061	1433	1475	5986	1638	3321	1206	962	1508	5492	2093	1792	2772	4704	1773	2381
			1403	468	1758	520	2898	1524	1483	6030	1465	3276	1293	895	1503	5354	2100	1727	2745	4688	1795	2326
			5 mM H2O2-triggered aequorin luminescence (L-stimuli)
		5 mM H2O2	4381	22806	12502	21219	85261	33457	28803	73455	54454	59325	48418	31287	21205	61368	83573	23256	325226	39813	36807	33737
			2895	16343	8839	13615	88670	28007	24447	64455	42388	50529	40019	25316	14075	49282	64997	17786	192706	36186	34552	31763
			1964	12906	7106	9253	98732	25212	21795	68026	35248	48032	34993	21897	11032	43534	57588	15534	122691	34762	40710	36157
			1658	10428	6685	6820	123997	27115	23404	87506	33485	54510	34602	19977	11290	45297	66996	17473	91581	38006	86090	53111
			1467	9101	6689	5391	177883	33270	32056	131527	36582	78551	38036	20087	13757	58606	102987	26938	86011	42853	236699	96140
			1337	8741	6935	4505	274945	47691	46962	200422	45338	125117	47755	24856	19198	86084	153088	44840	97888	52268	457969	160111
			1384	8764	7397	3778	427970	76176	72732	273030	63557	176960	70442	42573	25905	122712	218626	79463	124931	70046	624595	226624
			1414	9309	8173	3547	674751	114653	106257	377093	90384	235334	119069	73646	34411	161369	315803	140130	165863	113889	765116	310366
			1427	10475	8329	3646	1021175	161399	151954	530715	126365	316760	207724	118092	47564	202797	480936	232858	225690	211833	927688	421603
			1588	11060	8689	5186	1411203	217466	211399	708238	174512	422618	349341	169414	64923	262676	695113	345875	301046	349948	1073610	545425
			1797	11714	9619	8656	1734196	279356	276990	882760	229997	536265	532508	226332	87996	355325	915855	462542	379870	490413	1186709	667080
			2095	14427	10799	15312	1916429	334712	335845	1022956	287600	643050	740221	279178	114905	472235	1099867	567088	459912	604145	1270439	789622
			2743	18941	12893	26136	1948161	371620	381442	1113659	338787	738953	935626	322332	141763	595671	1217405	649965	528944	677132	1318453	916916
			3846	25868	16289	39952	1885127	392373	410729	1152297	378530	806794	1086426	348715	165210	705997	1273687	716249	581624	723608	1333731	1009399
			5851	35687	20529	55269	1765146	392819	428050	1141323	407286	845278	1184158	360916	181670	791808	1273365	760382	613647	745710	1325741	1082777
			9258	47900	26743	72177	1606788	385071	427612	1088191	423520	853757	1225041	363891	189319	848683	1233693	785360	621599	751955	1293885	1065463
			14205	60141	33436	89205	1435541	365918	415666	1013500	425398	839855	1221799	361378	189590	878030	1169095	790538	616624	742084	1236579	1102219
			20144	70804	41262	103657	1263959	343115	397342	931515	418308	812829	1187557	353489	181212	879046	1086935	777892	601890	723481	1169397	1133403
			26326	79212	49051	117070	1107998	315907	375870	848937	402531	775056	1136286	343495	172581	861927	995281	748941	583055	702165	1088816	1153930
			31386	85429	56632	127440	967959	290341	352472	769528	380836	736990	1070614	329135	162683	833219	907059	712938	558330	677593	1005948	1153919
			35093	89013	62885	133875	847431	266411	330115	691548	356428	694728	1002557	310875	154554	798032	823672	671113	529499	648857	923418	1155087
			38532	90304	67798	136202	742186	244988	308132	621923	328579	653339	930348	293331	145923	755421	747852	626622	499759	623817	846868	1153939
			40148	89733	73704	137532	666550	225075	286676	558876	303018	610740	854486	274694	138688	714438	683875	581895	472575	594246	773797	1143709
			41105	88219	79416	139812	604805	207439	271964	502015	278386	567589	782994	255629	129457	675817	622254	539791	444156	562017	703664	1121623
			41667	85726	84936	139568	550077	191104	265272	448521	256920	526320	712893	240525	121057	638341	564644	494451	419278	529528	638688	1096270
			41880	83676	89536	141924	498468	177045	262685	403414	237201	488257	651973	225634	111781	601472	508305	452463	395216	493936	578600	1067620
			41886	81075	91193	145496	452366	164267	260257	360623	218321	452059	593820	212397	103854	567516	455669	414845	374525	458702	527138	1035597
			41417	79947	90740	147545	407795	151714	256737	328673	203661	421272	540757	200726	95293	535538	407750	382841	354865	427952	481358	1001025
			40534	77383	89395	147236	367274	141641	252115	299599	190129	391101	495534	189467	88357	504873	364063	351989	337476	399013	437858	961828
			39837	75747	87538	145458	333558	133497	244506	275246	178683	364686	454548	178351	81942	475221	327543	320347	321444	370378	399304	912919
			39109	74066	86215	142895	301572	124450	236922	255671	167362	340231	420857	167673	76136	449020	296731	292119	309103	344667	365469	853663
			37621	72354	84277	139689	276864	116890	227891	239272	158285	317078	388446	157551	71271	421225	269526	271625	299226	321193	333677	796793
			36108	71692	83448	136606	253924	109833	217976	225237	150327	295542	362535	147820	66866	395222	245280	255081	288836	298503	307333	759201
			34843	70850	81096	132598	236014	102855	207982	215267	143229	276315	335858	139537	62384	372549	225054	236904	278065	277359	282340	750652
			33516	68296	78819	128533	222337	96748	199075	206987	137771	259581	312912	131327	58513	349331	206288	221525	268826	258530	260353	748585
			31988	67552	77355	122284	211509	90151	190222	199807	132381	243446	292384	124001	55289	326556	189086	207993	258243	240802	239893	736757
			30871	66110	75758	116760	202266	83469	180567	192141	127130	230335	272539	118011	51542	304997	173681	193562	249751	223953	222587	714401
			29964	65388	74144	109474	194837	78700	172185	185850	122138	218812	255209	111020	48530	284481	161752	180697	240155	206940	205036	681957
			28579	65188	72925	102354	191829	71688	163667	178791	118012	208480	240820	105736	46283	263825	150039	170563	229891	190771	192126	650039
			27907	64837	71037	95630	186457	67085	156225	173054	113639	199033	226931	99049	42494	245170	139697	160496	221450	177005	179861	613503
			27461	64708	70221	88791	181907	62170	149743	165779	109444	191907	216025	94182	40385	228905	130607	152310	212619	162119	168121	579768
			26578	65010	69039	83060	177457	58414	142647	160523	106144	184691	204510	88898	38095	213930	122453	144565	204731	149659	157266	544866
			26362	65020	68282	76648	172348	54656	137108	154858	102642	177200	194175	84247	36123	199819	115117	136689	197144	138061	147612	514741
			25460	66215	68702	71070	167526	51188	130843	150008	99017	169583	183126	79112	33636	186177	108393	130484	188740	127399	139262	484211
			24702	66356	70027	65416	162275	47968	126676	142796	95134	162865	175485	75125	32694	174703	103134	124212	181461	118931	131628	459053
			23468	66725	71139	60011	158610	44841	122173	138240	92055	156756	165405	71290	30216	163334	98393	118329	174204	110838	125451	432945
			22595	67251	73362	55004	154162	42306	117886	133252	89721	151014	157969	67616	29419	153190	94203	112026	167021	102574	118680	409839
			21837	67387	76058	50666	150035	40989	113882	128624	86990	144983	148830	64535	27937	144219	89367	106667	161137	96266	112964	387402
			20718	67696	79556	46819	144624	39468	109174	124425	83571	140923	141440	61383	26769	134011	85804	101286	154294	90239	107866	366064
			19939	68429	82577	43126	141920	38728	106502	119495	81378	135703	133869	58689	25439	127527	82049	96663	148637	85339	103763	345522
			19456	69545	85606	39931	140650	37451	103626	114861	79000	131909	127091	56053	24277	121176	78384	92196	143165	80419	100207	326545
			18377	70107	89645	37692	137079	36475	100882	111108	76124	128370	121157	53302	23159	113846	75177	88136	138425	76646	96382	307953
			17778	70701	92416	35025	136483	35672	98393	108036	73579	124922	114479	51846	22410	108640	72376	83524	133157	72926	93159	290783
			16642	71112	94847	33140	135743	34153	95395	103891	71001	121572	108803	49596	21709	103297	69977	79946	128443	69382	90316	275879
			16571	70882	96102	30950	129247	33334	92740	100847	68853	119119	104336	47720	20631	99382	67941	76938	123112	66407	87396	260203
			15800	70793	97601	29157	123784	32352	91146	97157	66476	116622	100200	46385	20224	95335	65691	74801	117908	63154	84679	247235
			15141	70652	97499	27400	119666	31762	88727	94136	64474	112759	95607	44955	19787	91327	63557	72249	114446	60564	82041	234364
			14321	69616	96950	25792	119163	30867	87389	91785	62618	109261	91469	43743	19254	87589	61600	70025	110134	58466	79704	222341
			13784	68706	95438	24464	113973	30235	85234	89118	60936	107764	88297	42830	18349	84148	60486	66703	106444	56212	77775	211474
			13523	68083	92975	22987	113633	29406	84222	87037	59168	104942	85297	42193	17790	81234	59112	65713	102539	53871	75468	201161
			12810	66742	90894	21569	110866	29089	82413	84128	57890	101947	82760	40764	17636	78832	57479	63507	98143	52193	73265	191747
			12457	65295	89006	20649	109230	28149	81056	82139	55823	100449	79799	40213	17210	77291	55715	62054	93876	49341	71762	183528
			11826	64246	86153	19700	105670	27531	79297	80179	54897	98620	77194	39418	16568	74403	54310	60855	90335	48436	69290	175733
			11583	63204	83682	18771	106817	26906	78141	78117	53466	97125	74855	39261	16162	72961	52990	60445	87408	46920	67884	167888
			11287	61750	81609	18326	100749	26797	75422	76899	51914	95321	72207	38150	15680	72654	52019	58467	83959	45951	66092	160743
			11000	60020	78156	17338	97785	26482	73877	74458	50796	93795	69896	37652	15524	71235	50396	57983	80996	44284	64265	154767
			10774	59529	75687	16802	95960	25785	72571	72037	50037	92164	67703	37038	15184	68864	49636	56717	78056	43196	63427	148680
			10593	58662	73188	16250	92758	25554	70868	70577	48622	90178	66067	37129	14718	67636	48181	56074	74616	42036	61591	142756
			10464	57833	69821	15813	89980	24967	69147	69411	47456	88157	64682	36551	14386	65959	47267	54817	72281	41442	60690	136856
			10021	57332	66947	15351	86839	24632	67820	67960	46463	86245	62863	36306	14250	64098	46114	54374	69582	40219	59282	131392
			10148	56535	64873	15336	87294	24162	66175	66138	45820	85211	61331	35286	14124	62026	44968	53529	67395	38793	58250	126343
			10017	56585	62671	14881	88933	23165	65370	65812	44788	84120	59898	34615	13787	60795	44539	52916	65664	37540	57348	122416
			9902	55862	60491	14504	86971	22668	64042	63722	43817	82712	59505	34261	13656	59982	44156	52053	63930	37074	57055	119764
			9607	54829	57395	14293	85129	22517	63025	62653	43780	81265	57305	33655	13313	58883	43672	52419	61749	35527	55475	116017
			9218	54341	55357	13997	81194	22328	62300	60879	43212	80237	56173	33519	13144	57691	43563	51790	59575	35247	54881	112257
			9271	53399	53080	14105	79193	21944	61073	60331	42219	79315	55407	33220	12967	56633	42807	51596	57793	34640	54804	109759
			8999	52566	51297	13598	75515	21575	60527	59426	41747	78167	54592	32849	12997	55933	41832	50792	56594	33456	53825	106170
			8945	52197	48882	13648	72470	21016	59355	57657	41109	77505	53776	32389	12776	55711	41566	50371	55507	32387	53269	103336
			8827	51119	47631	13488	70901	20982	58131	56948	40310	76394	52912	32062	12343	54832	40857	49832	54143	31971	52061	101215
			8529	50232	45853	13614	70402	21001	57622	55674	39703	75107	51901	32090	12095	53536	40312	49324	52405	31355	51969	98317
			8678	49002	45105	13542	69072	20379	56808	54399	39001	74112	50878	32151	11917	53099	39202	48401	51422	30886	51645	96183
			8591	48049	43910	13592	65496	20217	55488	54154	38383	72862	50186	31475	11764	52932	39265	47981	49833	30017	51012	93634
			8261	47436	43258	13814	63493	19880	55318	52561	38324	71471	49274	31217	11407	52209	39013	47146	49070	29563	50212	91528
			8189	46533	41722	13766	62459	19517	53942	52172	37915	70798	48654	31028	11075	52018	38463	46357	48302	29286	50377	90027
			8088	45231	41485	13995	62250	19388	53767	51137	37302	70025	47449	30404	10731	51607	38156	45091	47197	28349	49420	87726
			8006	45134	40487	14344	63842	18903	53024	50286	36692	68151	47090	30271	10790	50713	37648	44432	46276	28251	48976	86092
			7850	43393	39971	14365	65622	18549	52478	49755	36234	67526	46272	30193	10325	50578	37112	43664	45571	27597	48767	84784
			7939	43179	38915	14624	62063	18605	51957	49264	35947	66056	46130	29509	10345	50601	36487	42321	44641	27619	48426	83958
			7728	41930	38593	14995	58347	18511	51492	48103	35250	65031	45735	29725	10216	50187	36285	41129	44332	27068	47768	81496
			7674	40992	37787	15000	56884	18176	51004	47678	35084	63926	44451	28695	9883	49487	36236	39660	43086	26785	47290	80044
			7613	40554	37000	15582	57531	17954	50034	47119	34299	62576	43959	28557	9979	49143	34974	39302	42728	26500	46432	78548
			7508	39343	36526	15958	57585	17531	49582	46652	33748	61575	43168	27738	10000	48764	34576	38365	41761	26363	46048	77924
			7583	38613	35951	16376	54515	17507	48697	45629	33921	60860	42789	27951	9423	48283	34180	37071	40935	25528	45844	76724
			7248	38066	35921	17132	53681	17682	48138	45596	33758	59228	41809	27019	9461	48211	33061	35802	39765	25512	45093	75923
			7245	37162	35545	17422	52731	17178	47621	44657	33027	58949	41578	26837	9180	47212	31695	35220	39464	25402	44502	74868
			7242	36021	34960	17943	51630	17083	47337	43874	32574	58234	41046	26479	9166	46998	31013	34389	38603	25272	43937	73639
			6997	35137	34735	18407	49908	16880	46400	43571	32570	56880	40004	25731	9055	46180	30345	33476	38239	24443	43254	72815
			6891	34963	34660	18640	50011	16085	45757	42970	32081	56219	40189	25107	8930	46422	30156	32584	37371	24268	42337	71924
			6807	34576	33896	19224	48905	16037	45348	42082	31375	55498	39451	24800	8701	45583	28995	31801	37022	24075	41948	71036
			6873	33714	33580	19437	49097	15775	44667	41431	31616	54601	39009	24114	8386	45374	28407	30794	35985	23761	42033	70077
			6728	33923	33217	20117	48549	15528	44544	40766	31205	53550	37998	23633	8519	44798	27599	30448	36079	23341	40532	69574
			6621	33093	32938	20358	48298	15407	44221	40584	30951	52994	38068	23315	8280	44768	27367	29227	34868	22818	40417	68219
			6642	32274	32500	20630	47830	15027	44028	39592	30799	52130	37751	22814	8307	43855	26375	28803	34811	22174	39940	67238
			6409	31900	31840	20886	48265	14837	43160	39235	30608	51145	37114	22303	7970	42538	25882	28056	34034	21799	39185	66430
			6489	31458	31720	21142	47659	14634	43068	38610	30292	50721	36592	21474	7912	42604	25259	27661	33745	21057	39063	66153
			6313	30796	31586	21229	47040	14435	42129	38070	29808	50171	35908	21226	7685	42363	24607	26758	32857	20586	38039	65543
			6231	30258	31104	21105	44709	14109	41872	37451	29933	49426	35362	21010	7700	41445	23947	26491	32431	20376	37630	64725
			6341	29953	30620	20885	43722	13914	41309	37551	29358	48956	34603	20150	7422	41151	23368	25547	31734	19633	36939	63538
			6052	29419	30323	21019	43211	13751	41006	36784	29263	48434	33892	19938	7377	40132	23009	24883	30991	19221	36571	62849
			6090	29324	30068	20892	42674	13549	40389	36687	29123	48201	33920	19267	7017	39715	22442	24368	30456	18745	36258	62301
			6138	28878	29360	20501	43791	13368	40348	36279	28299	47170	33161	18879	7013	39348	21560	24120	30035	18124	35375	61325
			6073	28416	28798	20360	43654	13189	40344	35712	28011	46561	32653	18427	7034	38690	21563	23928	29153	17538	34885	61030
			6084	28347	28112	20142	43324	13200	39728	35256	28178	45909	32816	18142	6630	37856	20794	23504	29300	17092	34338	60574
			5984	28231	27507	19638	42946	13137	39332	34892	28157	45213	31853	17862	6574	37359	20539	23211	28766	17010	33568	59752
			6151	27702	27655	19346	42698	12785	39739	33859	27296	44769	31249	17418	6565	36888	20102	22492	28067	16317	32955	59112
			6025	27406	26985	18927	42300	12616	39336	33973	27385	44519	31005	16790	6408	35953	19573	22276	27410	16154	32100	59078
			5938	26773	26282	18569	41495	12562	38473	33568	27041	44054	30434	16575	6438	35474	19304	22125	27115	15684	31960	58383
			5939	26329	26033	18144	40433	12784	38372	33177	26556	43120	29924	16269	6123	35197	18896	21741	26633	15247	31375	57958
			5854	26281	25941	18115	39485	12160	38071	32626	26529	43317	30156	15643	6275	34807	18375	21740	26346	14721	30790	57702
			5921	25799	25609	17741	38366	12042	37829	32523	26162	42726	29628	15416	6116	34401	18286	21412	25605	14411	30395	57016
			5702	25289	25467	17456	37730	11876	37183	32425	26364	41851	28697	15236	6069	34194	17987	20840	25495	14257	29804	56690
			5622	24812	25042	17063	38123	11745	37127	31589	25770	42072	28601	14940	5882	33355	17669	20992	24790	13795	29359	56086
			5521	24842	24583	16685	37920	11582	36746	31550	25420	41137	27898	14643	5911	32525	17332	20997	24521	13840	28839	55500
			5710	24031	24337	16316	38189	11432	37047	31162	25764	40585	28156	14605	5814	32715	17223	20682	24538	13263	28894	54881
			5718	24200	24462	15937	36938	11144	36822	30592	25362	40351	27335	14308	5827	31657	16860	20489	23954	13067	28392	54688
			5569	23766	24388	15546	36650	11021	36807	30633	25324	39959	27291	14012	5819	31795	16423	20100	23798	12477	27899	53812
			5528	23668	23492	15214	36782	10852	36526	29989	24981	39946	26738	14062	5745	31152	15784	20114	23423	12426	27360	53182
			5524	23772	23336	14981	37167	10806	36001	29942	24633	39163	25938	13711	5562	31498	15650	20088	23315	12063	26637	53125
			5485	23479	23125	14905	40274	10414	35558	29365	24369	39234	25470	13528	5791	31001	15349	19896	22796	11903	26618	53802
			5320	23287	22544	14272	40115	10451	35458	29425	24118	39276	25450	13340	5679	30399	15245	19567	22669	11655	26024	53258
			5353	23269	22153	14307	37923	10223	35101	29283	24238	39163	25438	13055	5584	29987	14737	19487	22171	11166	25897	52814
			5382	22876	22237	13904	36827	10170	34760	28889	24025	38388	25198	12865	5350	29576	14844	19425	22002	11290	25081	51851
			5374	22657	22096	13800	37654	10019	34857	28675	23856	38304	24693	12845	5375	29609	15016	19409	21787	11040	24959	51153
			5421	22406	21479	13603	38236	10014	34789	28416	23376	37922	24684	12510	5269	29131	14876	19172	21447	11197	24582	51267
			5345	22242	21234	13130	38898	10042	34933	28188	23382	37667	24000	12365	5252	28721	14747	18810	21409	10661	23836	50646
			5272	22526	21351	13219	38945	9701	34557	27900	23026	37664	24000	12052	5186	28762	14896	18850	20994	10468	23670	50234
			5259	21809	20906	12565	36021	9702	34752	28015	22789	37587	23583	12135	5217	28547	14782	18482	20432	10496	23206	50156
			5339	21965	20300	12869	34152	9584	34152	27409	22917	37487	23172	11674	5064	27874	14724	18669	20792	10224	22615	49886
			5293	21563	20456	12454	33432	9416	34595	27281	22603	37064	23179	11651	5089	27499	14773	18394	20437	10092	22787	49121
			5202	21660	19996	12310	33893	9431	34328	26822	22287	36958	22881	11535	5007	27241	14690	18443	20183	9943	22229	48474
			5134	21369	20191	12150	33569	9186	33413	26462	21887	36636	22413	11249	4912	27073	14462	18207	20101	9724	21992	48277
			5086	21208	19874	12068	32820	9332	33385	26384	21789	36706	22545	10971	4878	26661	14672	17880	19914	9607	21838	47546
			5007	21093	19521	11563	30735	9111	32925	26486	21872	36090	22077	10924	5175	26491	14195	17759	19803	9344	21642	47090
			5103	21522	19539	11485	30046	9055	33021	25564	21853	35749	21995	10640	4880	26286	14034	17518	19593	9323	21436	47072
			4965	20969	19555	11398	29885	9075	32996	25694	21657	35593	21339	10447	4935	25944	13961	17539	19641	9200	21021	46228
			4922	20738	19172	11186	29435	8715	32603	25363	21665	35324	21317	10372	4862	25423	13538	17542	18975	9097	20368	45878
			4982	20765	18868	11061	30160	8712	33228	24950	21437	34894	21077	10310	4679	25924	12970	17076	18942	9186	20443	45478
			4897	20813	18641	10994	29142	8550	32599	24863	20802	35153	21195	10057	4735	25350	13006	17243	18779	9105	20163	44847
			4896	20761	18644	10737	29294	8676	32625	24979	21288	34690	20790	10014	4741	25180	12858	16765	18519	9010	19900	44646
	L-max		3830529	19252692	14580910	10250190	36923243	13357589	32018159	34380935	19573103	45485016	33980005	18009145	7874603	41870253	28753449	27870143	27550536	23216766	41111496	59520593
	k	background	0.000418219	3.80726e-05	0.000134697	6.5072e-05	8.16288e-05	0.000115739	6.96792e-05	0.000134697	9.38533e-05	7.79158e-05	5.70924e-05	6.4023e-05	0.000336271	0.000124957	8.69809e-05	7.63182e-05	0.000108383	0.000226776	4.81131e-05	5.35613e-05
			0.000397856	2.1088e-05	0.000124478	5.6877e-05	8.06538e-05	0.000111622	6.16213e-05	0.0001365	8.25623e-05	7.62669e-05	4.88228e-05	4.99191e-05	0.00029284	0.000125769	8.04077e-05	6.62716e-05	0.000107693	0.000215319	4.39293e-05	4.69753e-05
			0.000394724	2.18671e-05	0.000125164	5.40478e-05	8.51496e-05	0.000116263	5.58745e-05	0.000146098	8.53723e-05	7.49697e-05	4.53208e-05	5.14183e-05	0.000284459	0.000127608	7.98861e-05	6.71328e-05	0.000100978	0.000217946	4.59239e-05	4.49088e-05
			0.000400206	2.49316e-05	0.000115836	5.64868e-05	8.26038e-05	0.000120531	5.32198e-05	0.000150432	8.15405e-05	7.27053e-05	4.35256e-05	5.5916e-05	0.000267442	0.000128827	8.04077e-05	6.70251e-05	0.000103882	0.000221693	4.31753e-05	4.43544e-05
			0.000385325	2.35811e-05	0.000119746	5.38527e-05	8.19267e-05	0.000119183	5.03464e-05	0.000155377	8.3533e-05	7.20677e-05	4.26427e-05	5.10852e-05	0.000254743	0.000128874	7.75559e-05	6.54464e-05	0.000101087	0.000216869	4.40023e-05	4.39512e-05
			0.00039394	2.40486e-05	0.000116591	5.41453e-05	8.30371e-05	0.000116937	4.82226e-05	0.000148338	8.68539e-05	7.24634e-05	4.28193e-05	5.45834e-05	0.000235694	0.000126916	8.13815e-05	6.49799e-05	0.000101958	0.000215577	4.27861e-05	4.39512e-05
			0.000393679	3.79168e-05	0.000118854	5.27795e-05	8.33621e-05	0.000117761	4.52868e-05	0.000149182	8.84888e-05	7.14741e-05	4.34962e-05	5.43057e-05	0.000232774	0.000128038	7.48432e-05	6.56975e-05	0.000103047	0.000208212	4.06699e-05	4.28087e-05
			0.000398117	4.01502e-05	0.000118648	5.5999e-05	8.3335e-05	0.00011544	4.46934e-05	0.000154213	8.58321e-05	6.67912e-05	4.22896e-05	5.1696e-05	0.000225662	0.000129662	7.64082e-05	6.33294e-05	0.000106132	0.000209073	4.24942e-05	4.00198e-05
			0.000372533	3.14761e-05	0.000110281	5.28771e-05	8.59079e-05	0.00011821	4.80665e-05	0.000160409	9.15031e-05	6.65494e-05	4.03767e-05	5.38615e-05	0.000217027	0.000129543	7.7382e-05	6.34729e-05	0.000101123	0.000206747	4.25428e-05	4.24223e-05
			0.000378016	3.09567e-05	0.000121597	5.66819e-05	8.20892e-05	0.000106606	4.38813e-05	0.000163841	9.61524e-05	6.74948e-05	4.04944e-05	5.67489e-05	0.000226043	0.000126367	7.34173e-05	6.20018e-05	0.000102176	0.000205972	4.43915e-05	4.02046e-05
			0.000364963	2.77364e-05	0.000116179	5.17064e-05	8.3335e-05	0.000109301	4.46309e-05	0.000157326	9.10944e-05	6.5582e-05	4.07004e-05	5.59716e-05	0.000208645	0.000129495	7.58865e-05	6.48723e-05	0.00010468	0.000207135	4.45861e-05	3.99358e-05
			0.000363396	2.57107e-05	0.000117414	5.78526e-05	8.47705e-05	0.000110948	4.40375e-05	0.000161427	8.67006e-05	6.83082e-05	3.90818e-05	5.23068e-05	0.000201661	0.00012897	7.57822e-05	6.1356e-05	0.000102248	0.000208556	4.39293e-05	3.96837e-05
			0.00035687	2.56068e-05	0.000115631	5.58038e-05	9.15142e-05	0.000112221	4.27882e-05	0.00015145	8.58832e-05	6.72089e-05	4.15244e-05	5.51387e-05	0.000204963	0.00012971	7.04263e-05	6.0746e-05	0.00010341	0.000211485	4.46104e-05	3.84405e-05
			0.000358958	2.51913e-05	0.00011467	5.24868e-05	9.55767e-05	0.000100842	4.37564e-05	0.000155406	7.83729e-05	6.65934e-05	4.06415e-05	5.61937e-05	0.000190867	0.000126653	7.39737e-05	6.4047e-05	0.000103011	0.000206273	4.35645e-05	4.06414e-05
			0.00036679	2.50874e-05	0.000113573	5.36575e-05	9.35996e-05	0.000105558	4.27882e-05	0.000154155	8.24601e-05	6.19765e-05	3.91995e-05	4.94193e-05	0.000198613	0.000127465	7.27565e-05	6.47288e-05	0.000106604	0.000204809	4.3759e-05	4.07926e-05
			0.00035191	2.72689e-05	0.000113985	5.87306e-05	8.9185e-05	0.000104285	4.48808e-05	0.000151974	8.54233e-05	6.52962e-05	3.72572e-05	5.1807e-05	0.000187311	0.000127871	7.2513e-05	6.49082e-05	0.000103737	0.000207781	4.42942e-05	3.93141e-05
			0.000340945	2.46719e-05	0.000115562	5.31697e-05	8.691e-05	0.000110424	4.45372e-05	0.000151799	8.43504e-05	6.59118e-05	3.6492e-05	5.25289e-05	0.000186295	0.000129018	7.11915e-05	6.45494e-05	0.000104245	0.000207436	4.24942e-05	3.9835e-05
			0.00037175	2.45161e-05	0.000115631	5.48283e-05	8.40934e-05	0.000106906	4.64736e-05	0.000165324	8.1847e-05	6.94954e-05	3.67275e-05	5.36949e-05	0.000187819	0.000129854	7.40781e-05	6.45852e-05	0.000105225	0.000203904	4.24212e-05	3.97341e-05
			0.000347211	2.45161e-05	0.000115836	5.32673e-05	8.29017e-05	0.00010728	4.60676e-05	0.000174108	8.36863e-05	7.30131e-05	3.54915e-05	5.34173e-05	0.000191502	0.000131167	7.27913e-05	6.42982e-05	0.000100615	0.000202612	4.31266e-05	4.0003e-05
			0.000366268	2.43083e-05	0.000120569	5.07308e-05	7.84871e-05	0.000114092	4.63175e-05	0.000175388	7.48476e-05	7.20237e-05	3.80518e-05	4.9697e-05	0.000190867	0.000127871	7.30347e-05	6.1966e-05	9.96351e-05	0.000201923	4.36618e-05	3.90789e-05
		5 mM H2O2	0.00114371	0.00118456	0.000857422	0.00207011	0.00230914	0.00250472	0.000899583	0.0021365	0.00278208	0.00130428	0.0014249	0.00173728	0.00269283	0.00146567	0.00290654	0.000834441	0.0118047	0.00171484	0.000895297	0.000566812
			0.00075577	0.000848868	0.000606204	0.00132827	0.00240147	0.00209671	0.000763535	0.00187473	0.00216562	0.00111089	0.00117772	0.00140573	0.00178739	0.00117702	0.00226049	0.000638174	0.00699464	0.00155862	0.000840446	0.000533647
			0.000512723	0.000670348	0.00048735	0.000902715	0.00267398	0.00188747	0.000680707	0.0019786	0.00180084	0.001056	0.00102981	0.00121588	0.00140096	0.00103974	0.00200282	0.000557371	0.00445331	0.00149728	0.000990234	0.00060747
			0.000432838	0.000541639	0.000458476	0.000665354	0.00335824	0.00202993	0.00073096	0.00254519	0.00171077	0.00119842	0.0010183	0.00110927	0.00143372	0.00108184	0.00233002	0.000626943	0.00332411	0.00163701	0.00209406	0.000892313
			0.000382976	0.000472713	0.000458751	0.000525941	0.00481764	0.00249072	0.00100118	0.00382558	0.00186899	0.00172696	0.00111936	0.00111538	0.00174701	0.0013997	0.00358173	0.000966554	0.00312194	0.00184578	0.00575749	0.00161524
			0.000349038	0.000454014	0.000475622	0.000439504	0.00744639	0.00357033	0.00146673	0.00582945	0.00231634	0.00275073	0.00140539	0.00138019	0.00243796	0.00205597	0.00532416	0.00160889	0.00355303	0.0022513	0.0111397	0.00269001
			0.000361308	0.000455209	0.000507307	0.000368579	0.0115908	0.00570283	0.00227159	0.00794132	0.00324716	0.00389051	0.00207304	0.00236397	0.00328969	0.00293077	0.00760347	0.00285119	0.00453461	0.00301704	0.0151927	0.00380749
			0.00036914	0.000483517	0.000560527	0.000346042	0.0182744	0.00858336	0.00331865	0.0109681	0.00461777	0.00517388	0.00350409	0.00408937	0.00436987	0.00385402	0.0109831	0.00502796	0.00602032	0.00490546	0.0186108	0.00521443
			0.000372533	0.00054408	0.000571226	0.000355701	0.0276567	0.0120829	0.00474587	0.0154363	0.00645605	0.00696405	0.00611312	0.00655734	0.00604018	0.00484346	0.0167262	0.00835511	0.00819186	0.00912414	0.0225652	0.00708331
			0.000414564	0.000574465	0.000595916	0.000505942	0.0382199	0.0162803	0.00660247	0.0205997	0.00891591	0.00929137	0.0102808	0.00940711	0.00824461	0.00627357	0.0241749	0.0124102	0.010927	0.0150731	0.0261146	0.00916364
			0.000469126	0.000608434	0.000659698	0.000844472	0.0469676	0.0209137	0.00865103	0.0256759	0.0117507	0.0117899	0.0156712	0.0125676	0.0111747	0.00848634	0.031852	0.0165963	0.0137881	0.0211232	0.0288656	0.0112075
			0.000546922	0.00074935	0.000740626	0.00149383	0.0519031	0.0250578	0.0104892	0.0297536	0.0146936	0.0141376	0.021784	0.015502	0.0145918	0.0112785	0.0382517	0.0203475	0.0166934	0.0260219	0.0309023	0.0132664
			0.000716089	0.00098381	0.000884238	0.00254981	0.0527625	0.0278209	0.0119133	0.0323918	0.0173088	0.0162461	0.0275346	0.0178982	0.0180026	0.0142266	0.0423394	0.0233212	0.019199	0.0291656	0.0320702	0.015405
			0.00100404	0.0013436	0.00111715	0.00389768	0.0510553	0.0293745	0.012828	0.0335156	0.0193393	0.0177376	0.0319725	0.0193632	0.0209801	0.0168615	0.0442968	0.0256995	0.0211112	0.0311675	0.0324418	0.0169588
			0.00152747	0.00185361	0.00140794	0.005392	0.0478058	0.0294079	0.013369	0.0331964	0.0208085	0.0185837	0.0348487	0.0200407	0.0230704	0.018911	0.0442856	0.027283	0.0222735	0.0321195	0.0322475	0.0181916
			0.0024169	0.00248796	0.00183411	0.00704153	0.043517	0.0288279	0.0133553	0.031651	0.0216379	0.0187701	0.0360518	0.0202059	0.0240417	0.0202694	0.0429059	0.0281793	0.0225621	0.0323884	0.0314726	0.0179007
			0.00370837	0.00312377	0.00229314	0.00870277	0.0388791	0.027394	0.0129822	0.0294785	0.0217338	0.0184644	0.0359564	0.0200664	0.0240761	0.0209703	0.0406593	0.0283651	0.0223816	0.0319633	0.0300787	0.0185183
			0.0052588	0.00367762	0.00282986	0.0101127	0.0342321	0.0256869	0.0124099	0.0270939	0.0213716	0.0178703	0.0349487	0.0196283	0.0230122	0.0209945	0.0378019	0.0279113	0.0218468	0.031162	0.0284445	0.0190422
			0.00687268	0.00411433	0.00336406	0.0114213	0.0300081	0.02365	0.0117393	0.0246921	0.0205655	0.0170398	0.0334398	0.0190734	0.0219162	0.0205857	0.0346143	0.0268725	0.0211631	0.0302439	0.0264845	0.0193871
			0.00819365	0.00443725	0.00388398	0.0124329	0.0262154	0.021736	0.0110085	0.0223824	0.0194571	0.0162029	0.0315072	0.018276	0.0206592	0.0199	0.0315461	0.0255807	0.0202657	0.0291855	0.0244688	0.0193869
			0.0091614	0.00462341	0.00431283	0.0130607	0.0229512	0.0199445	0.0103102	0.0201143	0.0182101	0.0152738	0.0295043	0.0172621	0.0196269	0.0190596	0.028646	0.02408	0.0192192	0.0279478	0.0224613	0.0194065
			0.0100592	0.00469046	0.00464978	0.0132878	0.0201008	0.0183407	0.00962366	0.0180892	0.0167873	0.0143638	0.0273793	0.0162879	0.0185308	0.0180419	0.0260091	0.0224836	0.0181397	0.0268692	0.0205993	0.0193872
			0.0104811	0.0046608	0.00505483	0.0134175	0.0180523	0.01685	0.00895354	0.0162554	0.0154813	0.0134273	0.0251467	0.015253	0.0176121	0.0170631	0.0237841	0.0208788	0.017153	0.0255956	0.0188219	0.0192153
			0.0107309	0.00458216	0.00544657	0.0136399	0.0163801	0.0155297	0.00849405	0.0146016	0.0142229	0.0124786	0.0230428	0.0141944	0.0164398	0.0161407	0.021641	0.0193681	0.0161215	0.0242074	0.017116	0.0188443
			0.0108776	0.00445268	0.00582515	0.0136161	0.0148979	0.0143068	0.00828505	0.0130456	0.0131262	0.0115713	0.0209798	0.0133557	0.0153731	0.0152457	0.0196374	0.0177412	0.0152185	0.022808	0.0155355	0.0184183
			0.0109332	0.0043462	0.00614063	0.013846	0.0135001	0.0132543	0.00820425	0.0117337	0.0121187	0.0107345	0.019187	0.0125289	0.0141951	0.0143651	0.0176781	0.0162347	0.0143451	0.021275	0.0140739	0.017937
			0.0109348	0.0042111	0.00625427	0.0141945	0.0122515	0.0122977	0.00812842	0.010489	0.0111541	0.00993864	0.0174756	0.0117938	0.0131885	0.0135542	0.0158475	0.0148849	0.0135941	0.0197574	0.0128222	0.017399
			0.0108123	0.00415251	0.00622321	0.0143944	0.0110444	0.0113579	0.00801848	0.00955975	0.0104051	0.00926178	0.015914	0.0111458	0.0121013	0.0127904	0.0141809	0.0137366	0.0128805	0.0184329	0.0117086	0.0168181
			0.0105818	0.00401933	0.00613096	0.0143642	0.00994696	0.0106038	0.00787413	0.0087141	0.00971379	0.00859846	0.0145831	0.0105206	0.0112205	0.012058	0.0126615	0.0126296	0.0122493	0.0171864	0.0106505	0.0161596
			0.0103999	0.00393436	0.0060036	0.0141908	0.00903382	0.00999409	0.00763648	0.00800577	0.00912901	0.00801772	0.0133769	0.00990336	0.0104059	0.0113498	0.0113914	0.0114943	0.0116674	0.015953	0.00971271	0.0153379
			0.0102098	0.00384705	0.00591287	0.0139407	0.00816754	0.0093168	0.00739961	0.00743642	0.00855061	0.00748007	0.0123854	0.00931044	0.00966855	0.0107241	0.0103198	0.0104814	0.0112195	0.0148456	0.0088897	0.0143423
			0.00982136	0.00375812	0.00577995	0.0136279	0.00749837	0.00875083	0.00711755	0.00695944	0.00808686	0.00697104	0.0114316	0.00874839	0.00905074	0.0100602	0.00937369	0.00974609	0.010861	0.0138345	0.00811639	0.0133868
			0.00942637	0.00372374	0.0057231	0.0133272	0.00687708	0.00822252	0.00680789	0.00655122	0.00768028	0.00649757	0.0106691	0.00820805	0.00849135	0.00943921	0.00853045	0.00915248	0.0104839	0.0128572	0.0074756	0.0127553
			0.00909613	0.00368	0.00556179	0.0129362	0.00639202	0.00770012	0.00649575	0.00626123	0.00731764	0.00607486	0.00988399	0.00774812	0.00792218	0.0088977	0.00782703	0.00850028	0.0100929	0.0119465	0.00686767	0.0126116
			0.00874971	0.00354735	0.00540563	0.0125396	0.0060216	0.00724292	0.00621757	0.0060204	0.00703879	0.00570696	0.00920871	0.00729224	0.0074306	0.00834318	0.00717437	0.00794847	0.00975756	0.0111355	0.00633285	0.0125769
			0.0083508	0.0035087	0.00530522	0.0119299	0.00572834	0.00674905	0.00594107	0.00581156	0.00676341	0.00535222	0.00860459	0.00688545	0.00702118	0.00779924	0.00657612	0.00746293	0.00937343	0.0103719	0.00583518	0.0123782
			0.0080592	0.00343381	0.0051957	0.011391	0.00547801	0.00624881	0.00563952	0.00558859	0.00649514	0.00506398	0.00802057	0.00655284	0.00654535	0.00728434	0.00604035	0.00694514	0.0090652	0.00964618	0.00541423	0.0120026
			0.00782242	0.0033963	0.005085	0.0106802	0.00527681	0.00589178	0.00537773	0.00540561	0.00624009	0.00481064	0.00751056	0.00616465	0.00616285	0.00679435	0.00562548	0.00648353	0.00871689	0.00891339	0.00498732	0.0114575
			0.00746085	0.00338592	0.0050014	0.00998557	0.00519535	0.00536684	0.00511169	0.00520029	0.00602929	0.00458349	0.00708711	0.00587124	0.0058775	0.00630101	0.00521812	0.00611992	0.00834434	0.00821695	0.00467329	0.0109212
			0.00728542	0.00336768	0.00487192	0.00932958	0.00504985	0.00502224	0.00487926	0.00503343	0.00580588	0.00437579	0.00667837	0.00549993	0.00539634	0.00585547	0.00485844	0.00575871	0.00803796	0.00762402	0.00437496	0.0103074
			0.00716898	0.00336098	0.00481595	0.00866238	0.00492663	0.00465428	0.00467681	0.00482183	0.00559155	0.00421913	0.00635742	0.00522968	0.00512851	0.00546701	0.00454231	0.00546499	0.00771742	0.00698284	0.00408939	0.00974063
			0.00693847	0.00337667	0.00473489	0.00810326	0.00480611	0.00437309	0.00445519	0.00466895	0.00542295	0.00406048	0.00601854	0.00493627	0.0048377	0.00510936	0.00425872	0.00518709	0.00743111	0.00644616	0.00382535	0.00915424
			0.00688208	0.00337719	0.00468297	0.00747772	0.00466774	0.00409176	0.00428219	0.00450418	0.00524403	0.00389579	0.00571439	0.00467801	0.00458728	0.00477234	0.00400359	0.0049045	0.00715572	0.00594661	0.00359053	0.00864812
			0.0066466	0.00343926	0.00471178	0.00693353	0.00453714	0.00383213	0.00408652	0.00436312	0.00505883	0.00372833	0.00538923	0.00439288	0.00427145	0.00444652	0.00376974	0.00468186	0.00685068	0.00548737	0.00338742	0.00813518
			0.00644872	0.00344658	0.00480265	0.00638193	0.00439493	0.00359107	0.00395638	0.00415335	0.00486045	0.00358063	0.00516436	0.00417149	0.00415183	0.00417248	0.00358684	0.00445681	0.00658648	0.00512263	0.00320173	0.00771251
			0.00612657	0.00346575	0.00487891	0.00585462	0.00429567	0.00335697	0.00381574	0.00402083	0.00470314	0.00344632	0.00486772	0.00395854	0.00383715	0.00390096	0.00342195	0.00424573	0.00632307	0.00477405	0.00305148	0.00727387
			0.00589866	0.00349307	0.00503137	0.00536614	0.0041752	0.00316719	0.00368185	0.00387575	0.00458389	0.00332008	0.00464888	0.00375454	0.00373593	0.00365868	0.00327623	0.00401957	0.00606235	0.0044181	0.00288678	0.00688567
			0.00570078	0.00350013	0.00521627	0.00494293	0.00406343	0.00306859	0.00355679	0.00374114	0.00444436	0.00318749	0.00437993	0.00358346	0.00354773	0.00344443	0.00310804	0.00382729	0.00584878	0.0041464	0.00274775	0.00650871
			0.00540865	0.00351618	0.00545618	0.00456762	0.00391688	0.00295472	0.00340975	0.00361901	0.00426969	0.00309823	0.00416245	0.00340843	0.00339941	0.00320063	0.00298413	0.00363421	0.0056004	0.0038868	0.00262374	0.00615021
			0.00520529	0.00355426	0.00566336	0.00420734	0.00384365	0.00289933	0.0033263	0.00347562	0.00415764	0.00298347	0.00393964	0.00325884	0.00323051	0.00304577	0.00285354	0.00346834	0.00539507	0.00367575	0.00252394	0.00580508
			0.00507919	0.00361222	0.0058711	0.00389564	0.00380925	0.00280372	0.00323648	0.00334083	0.00403615	0.00290005	0.00374017	0.00311247	0.00308295	0.00289408	0.00272607	0.00330806	0.00519645	0.00346383	0.00243744	0.00548625
			0.00479751	0.00364141	0.00614811	0.0036772	0.00371254	0.00273066	0.00315077	0.00323167	0.00388921	0.00282225	0.00356554	0.00295972	0.00294097	0.00271902	0.00261454	0.00316238	0.0050244	0.00330132	0.00234441	0.00517389
			0.00464113	0.00367227	0.00633815	0.00341701	0.0036964	0.00267054	0.00307304	0.00314232	0.00375919	0.00274644	0.00336901	0.00287887	0.00284586	0.00259468	0.00251712	0.0029969	0.00483319	0.00314109	0.00226601	0.00488542
			0.00434457	0.00369361	0.00650488	0.00323311	0.00367636	0.00255682	0.0029794	0.00302176	0.00362748	0.00267279	0.00320197	0.00275393	0.00275684	0.00246707	0.00243369	0.00286852	0.00466209	0.00298844	0.00219686	0.00463502
			0.00432603	0.00368167	0.00659095	0.00301946	0.00350042	0.00249551	0.00289648	0.00293322	0.00351774	0.00261886	0.00307051	0.00264976	0.00261994	0.00237357	0.00236288	0.00276059	0.00446859	0.0028603	0.00212583	0.00437165
			0.00412476	0.00367704	0.00669375	0.00284453	0.00335247	0.00242199	0.0028467	0.0028259	0.00339629	0.00256397	0.00294879	0.00257564	0.00256826	0.00227691	0.00228463	0.00268391	0.0042797	0.00272019	0.00205974	0.00415377
			0.00395272	0.00366972	0.00668676	0.00267312	0.00324094	0.00237782	0.00277115	0.00273803	0.00329401	0.00247904	0.00281363	0.00249623	0.00251276	0.00218119	0.00221041	0.00259234	0.00415404	0.00260863	0.00199557	0.00393753
			0.00373865	0.00361591	0.0066491	0.00251625	0.00322732	0.00231082	0.00272936	0.00266965	0.00319919	0.00240213	0.00269185	0.00242893	0.00244508	0.00209191	0.00214235	0.00251255	0.00399753	0.00251827	0.00193873	0.00373553
			0.00359846	0.00356864	0.00654541	0.00238669	0.00308675	0.00226351	0.00266205	0.00259208	0.00311325	0.00236922	0.0025985	0.00237824	0.00233015	0.00200973	0.00210361	0.00239335	0.00386359	0.00242118	0.00189181	0.00355296
			0.00353032	0.00353628	0.00637649	0.00224259	0.00307755	0.00220145	0.00263044	0.00253155	0.00302292	0.00230718	0.00251021	0.00234287	0.00225916	0.00194014	0.00205582	0.00235783	0.00372185	0.00232035	0.00183569	0.00337969
			0.00334419	0.00346663	0.00623377	0.00210425	0.00300261	0.00217771	0.00257395	0.00244694	0.00295763	0.00224133	0.00243555	0.00226352	0.0022396	0.00188277	0.00199903	0.00227868	0.00356229	0.00224807	0.0017821	0.00322152
			0.00325203	0.00339147	0.00610428	0.0020145	0.0029583	0.00210734	0.00253156	0.00238909	0.00285203	0.0022084	0.00234841	0.00223292	0.00218551	0.00184596	0.00193768	0.00222654	0.00340741	0.00212523	0.00174555	0.00308344
			0.0030873	0.00333699	0.00590862	0.00192192	0.00286188	0.00206108	0.00247663	0.00233208	0.00280472	0.00216819	0.00227175	0.00218878	0.00210398	0.00177699	0.00188882	0.00218352	0.00327888	0.00208625	0.00168542	0.00295247
			0.00302386	0.00328287	0.00573915	0.00183128	0.00289295	0.00201429	0.00244052	0.0022721	0.00273161	0.00213532	0.00220291	0.00218006	0.00205242	0.00174255	0.00184291	0.00216881	0.00317264	0.00202095	0.00165122	0.00282067
			0.00294659	0.00320734	0.00559698	0.00178787	0.00272861	0.00200613	0.0023556	0.00223668	0.00265231	0.00209566	0.00212498	0.00211837	0.00199121	0.00173522	0.00180914	0.00209784	0.00304745	0.00197922	0.00160763	0.00270063
			0.00287167	0.00311749	0.00536016	0.00169148	0.00264833	0.00198254	0.00230735	0.00216568	0.00259519	0.00206211	0.00205697	0.00209072	0.0019714	0.00170133	0.00175269	0.00208047	0.00293991	0.00190741	0.00156319	0.00260023
			0.00281267	0.00309198	0.00519083	0.00163919	0.0025989	0.00193036	0.00226656	0.00209526	0.00255642	0.00202625	0.00199244	0.00205662	0.00192822	0.0016447	0.00172626	0.00203505	0.00283319	0.00186055	0.0015428	0.00249796
			0.00276541	0.00304695	0.00501944	0.00158534	0.00251218	0.00191307	0.00221337	0.00205279	0.00248412	0.00198259	0.00194429	0.00206167	0.00186905	0.00161537	0.00167566	0.00201197	0.00270833	0.00181059	0.00149815	0.00239843
			0.00273174	0.00300389	0.00478852	0.0015427	0.00243695	0.00186912	0.00215962	0.00201888	0.00242455	0.00193815	0.00190353	0.00202958	0.00182689	0.00157532	0.00164387	0.00196687	0.00262358	0.001785	0.00147623	0.00229931
			0.00261609	0.00297787	0.00459141	0.00149763	0.00235188	0.00184405	0.00211817	0.00197668	0.00237382	0.00189612	0.00185	0.00201598	0.00180962	0.00153087	0.00160377	0.00195098	0.00252561	0.00173233	0.00144198	0.0022075
			0.00264924	0.00293647	0.00444917	0.00149617	0.0023642	0.00180886	0.0020668	0.00192368	0.00234097	0.00187339	0.00180491	0.00195934	0.00179361	0.00148139	0.00156392	0.00192066	0.00244623	0.0016709	0.00141688	0.00212268
			0.00261504	0.00293907	0.00429815	0.00145178	0.00240859	0.00173422	0.00204165	0.0019142	0.00228824	0.0018494	0.00176274	0.00192208	0.00175082	0.00145199	0.001549	0.00189866	0.0023834	0.00161693	0.00139494	0.0020567
			0.00258502	0.00290152	0.00414864	0.001415	0.00235545	0.00169701	0.00200018	0.00185341	0.00223863	0.00181845	0.00175118	0.00190242	0.00173418	0.00143257	0.00153568	0.0018677	0.00232046	0.00159686	0.00138781	0.00201214
			0.00250801	0.00284786	0.00393631	0.00139441	0.00230557	0.00168571	0.00196841	0.00182232	0.00223674	0.00178663	0.00168643	0.00186877	0.00169062	0.00140632	0.00151884	0.00188083	0.0022413	0.00153023	0.00134938	0.00194919
			0.00240646	0.00282251	0.00379654	0.00136554	0.00219899	0.00167156	0.00194577	0.00177072	0.00220772	0.00176403	0.00165312	0.00186122	0.00166916	0.00137785	0.00151505	0.00185826	0.00216239	0.00151817	0.00133493	0.00188602
			0.00242029	0.00277359	0.00364038	0.00137607	0.0021448	0.00164281	0.00190745	0.00175478	0.00215699	0.00174376	0.00163058	0.00184462	0.00164669	0.00135258	0.00148876	0.0018513	0.00209771	0.00149203	0.00133306	0.00184405
			0.00234928	0.00273032	0.00351809	0.00132661	0.00204519	0.00161519	0.0018904	0.00172846	0.00213288	0.00171852	0.00160659	0.00182402	0.0016505	0.00133586	0.00145485	0.00182245	0.00205419	0.00144103	0.00130924	0.00178375
			0.00233519	0.00271115	0.00335247	0.00133149	0.00196272	0.00157334	0.00185379	0.00167701	0.00210028	0.00170397	0.00158258	0.00179848	0.00162243	0.00133056	0.0014456	0.00180735	0.00201473	0.00139498	0.00129572	0.00173614
			0.00230438	0.00265516	0.00326667	0.00131588	0.00192023	0.00157079	0.00181556	0.00165638	0.00205946	0.00167954	0.00155715	0.00178032	0.00156744	0.00130957	0.00142094	0.00178801	0.00196522	0.00137707	0.00126634	0.0017005
			0.00222659	0.00260909	0.00314473	0.00132817	0.00190671	0.00157221	0.00179967	0.00161933	0.00202845	0.00165125	0.0015274	0.00178187	0.00153595	0.00127862	0.00140199	0.00176978	0.00190214	0.00135053	0.0012641	0.00165181
			0.00226548	0.0025452	0.00309343	0.00132115	0.00187069	0.00152565	0.00177424	0.00158224	0.00199258	0.00162937	0.00149729	0.00178526	0.00151335	0.00126818	0.00136338	0.00173666	0.00186646	0.00133033	0.00125622	0.00161596
			0.00224277	0.0024957	0.00301147	0.00132602	0.00177384	0.00151352	0.00173302	0.00157512	0.00196101	0.00160189	0.00147693	0.00174772	0.00149392	0.00126419	0.00136558	0.00172159	0.00180879	0.0012929	0.00124082	0.00157314
			0.00215662	0.00246386	0.00296676	0.00134768	0.00171959	0.00148829	0.00172771	0.00152878	0.00195799	0.00157131	0.00145009	0.0017334	0.00144858	0.00124692	0.00135681	0.00169163	0.00178109	0.00127335	0.00122136	0.00153775
			0.00213782	0.00241696	0.00286141	0.001343	0.00169159	0.00146112	0.00168473	0.00151747	0.0019371	0.00155651	0.00143184	0.0017229	0.00140642	0.00124236	0.00133768	0.00166332	0.00175321	0.00126142	0.00122538	0.00151254
			0.00211146	0.00234933	0.00284516	0.00136534	0.00168593	0.00145146	0.00167927	0.00148737	0.00190578	0.00153952	0.00139638	0.00168825	0.00136274	0.00123255	0.00132701	0.0016179	0.00171311	0.00122106	0.0012021	0.00147388
			0.00209005	0.0023443	0.00277671	0.00139939	0.00172905	0.00141515	0.00165606	0.00146261	0.00187461	0.00149832	0.00138581	0.00168087	0.00137023	0.00121119	0.00130934	0.00159425	0.00167968	0.00121684	0.0011913	0.00144642
			0.00204933	0.00225387	0.00274132	0.00140144	0.00177725	0.00138865	0.00163901	0.00144717	0.00185121	0.00148458	0.00136174	0.00167654	0.00131118	0.00120797	0.0012907	0.00156669	0.00165409	0.00118867	0.00118621	0.00142445
			0.00207256	0.00224275	0.0026689	0.00142671	0.00168087	0.00139284	0.00162274	0.00143289	0.00183655	0.00145226	0.00135756	0.00163856	0.00131372	0.00120852	0.00126896	0.00151851	0.00162033	0.00118961	0.00117792	0.00141057
			0.00201748	0.00217788	0.00264682	0.0014629	0.00158022	0.0013858	0.00160821	0.00139912	0.00180094	0.00142972	0.00134594	0.00165055	0.00129734	0.00119863	0.00126194	0.00147574	0.00160912	0.00116588	0.00116191	0.00136921
			0.00200338	0.00212916	0.00259154	0.00146339	0.0015406	0.00136072	0.00159297	0.00138676	0.00179246	0.00140543	0.00130815	0.00159336	0.00125505	0.00118191	0.00126023	0.00142303	0.00156389	0.00115369	0.00115029	0.00134481
			0.00198745	0.00210641	0.00253756	0.00152017	0.00155812	0.0013441	0.00156268	0.0013705	0.00175235	0.00137575	0.00129367	0.00158569	0.00126724	0.0011737	0.00121634	0.00141018	0.0015509	0.00114142	0.00112942	0.00131968
			0.00196004	0.00204351	0.00250506	0.00155685	0.00155959	0.00131244	0.00154856	0.00135691	0.0017242	0.00135374	0.00127039	0.00154022	0.00126991	0.00116465	0.0012025	0.00137656	0.0015158	0.00113552	0.00112008	0.00130919
			0.00197962	0.00200559	0.00246562	0.00159763	0.00147644	0.00131064	0.00152092	0.00132716	0.00173304	0.00133802	0.00125924	0.00155204	0.00119663	0.00115316	0.00118873	0.00133013	0.00148582	0.00109955	0.00111511	0.00128903
			0.00189217	0.00197718	0.00246356	0.00167138	0.00145385	0.00132374	0.00150346	0.0013262	0.00172471	0.00130214	0.0012304	0.00150029	0.00120146	0.00115144	0.00114981	0.0012846	0.00144335	0.00109886	0.00109685	0.00127558
			0.00189138	0.00193022	0.00243778	0.00169968	0.00142812	0.00128601	0.00148731	0.00129889	0.00168737	0.00129601	0.0012236	0.00149019	0.00116577	0.00112758	0.0011023	0.00126372	0.00143242	0.00109412	0.00108247	0.00125785
			0.0018906	0.00187096	0.00239766	0.0017505	0.00139831	0.0012789	0.00147844	0.00127611	0.00166422	0.00128029	0.00120795	0.00147031	0.001164	0.00112247	0.00107858	0.0012339	0.00140117	0.00108852	0.00106873	0.0012372
			0.00182664	0.00182504	0.00238222	0.00179577	0.00135167	0.0012637	0.00144918	0.0012673	0.00166402	0.00125052	0.00117728	0.00142877	0.0011499	0.00110293	0.00105535	0.00120114	0.00138796	0.00105282	0.00105211	0.00122336
			0.00179897	0.00181601	0.00237708	0.0018185	0.00135446	0.00120418	0.0014291	0.00124982	0.00163903	0.00123599	0.00118272	0.00139413	0.00113403	0.00110871	0.00104878	0.00116914	0.00135645	0.00104528	0.00102981	0.00120839
			0.00177704	0.0017959	0.00232468	0.00187548	0.0013245	0.00120059	0.00141632	0.00122399	0.00160297	0.00122014	0.00116101	0.00137708	0.00110494	0.00108867	0.0010084	0.00114104	0.00134379	0.00103697	0.00102035	0.00119347
			0.00179427	0.00175113	0.00230301	0.00189626	0.0013297	0.00118098	0.00139505	0.00120506	0.00161528	0.00120042	0.001148	0.00133899	0.00106494	0.00108368	0.000987951	0.00110491	0.00130615	0.00102344	0.00102241	0.00117736
			0.00175642	0.00176199	0.00227812	0.0019626	0.00131486	0.00116249	0.00139121	0.00118572	0.00159428	0.00117731	0.00111825	0.00131228	0.00108183	0.00106992	0.00095985	0.0010925	0.00130956	0.00100535	0.000985904	0.00116891
			0.00172848	0.00171888	0.00225898	0.00198611	0.00130806	0.00115343	0.00138112	0.00118042	0.0015813	0.00116509	0.00112031	0.00129462	0.00105148	0.00106921	0.000951781	0.00104868	0.0012656	0.000982824	0.000983107	0.00114614
			0.00173396	0.00167634	0.00222894	0.00201265	0.00129539	0.00112498	0.00137509	0.00115157	0.00157354	0.00114609	0.00111098	0.0012668	0.00105491	0.0010474	0.000917281	0.00103347	0.00126353	0.000955086	0.000971504	0.00112966
			0.00167314	0.00165691	0.00218368	0.00203762	0.00130717	0.00111075	0.00134799	0.00114118	0.00156378	0.00112444	0.00109223	0.00123843	0.00101211	0.00101595	0.000900135	0.00100667	0.00123533	0.000938934	0.00095314	0.00111608
			0.00169402	0.00163395	0.00217545	0.0020626	0.00129076	0.00109556	0.00134511	0.00112301	0.00154763	0.00111511	0.00107687	0.00119239	0.00100475	0.00101752	0.000878469	0.000992496	0.00122484	0.000906974	0.000950172	0.00111143
			0.00164808	0.00159957	0.00216626	0.00207108	0.00127399	0.00108066	0.00131578	0.0011073	0.00152291	0.00110302	0.00105674	0.00117862	0.000975922	0.00101177	0.000855793	0.000960096	0.00119261	0.000886687	0.000925264	0.00110118
			0.00162667	0.00157162	0.0021332	0.00205899	0.00121086	0.00105625	0.00130776	0.0010893	0.00152929	0.00108664	0.00104067	0.00116663	0.000977827	0.000989844	0.000832839	0.000950515	0.00117715	0.000877642	0.000915316	0.00108744
			0.00165538	0.00155578	0.00210001	0.00203752	0.00118413	0.00104166	0.00129017	0.0010922	0.00149992	0.00107631	0.00101833	0.00111888	0.000942524	0.000982822	0.000812703	0.000916644	0.00115185	0.000845639	0.000898508	0.0010675
			0.00157994	0.00152805	0.00207964	0.0020506	0.00117029	0.00102945	0.00128071	0.0010699	0.00149506	0.00106483	0.00099741	0.0011071	0.000936809	0.000958485	0.000800217	0.000892819	0.00112488	0.000827893	0.000889557	0.00105592
			0.00158986	0.00152311	0.00206215	0.00203821	0.00115575	0.00101433	0.00126144	0.00106707	0.00148791	0.00105971	0.000998234	0.00106985	0.000891093	0.000948525	0.000780498	0.000874341	0.00110546	0.000807391	0.000881943	0.00104671
			0.00160239	0.00149995	0.00201359	0.00200006	0.001186	0.00100078	0.00126016	0.00105521	0.00144581	0.00103704	0.000975897	0.0010483	0.000890585	0.00093976	0.000749823	0.000865442	0.00109018	0.000780643	0.000860465	0.00103032
			0.00158542	0.00147595	0.00197505	0.0019863	0.00118229	0.000987379	0.00126003	0.00103872	0.0014311	0.00102366	0.000960947	0.0010232	0.000893251	0.000924045	0.000749927	0.000858553	0.00105816	0.000755402	0.000848546	0.00102536
			0.00158829	0.00147237	0.001928	0.00196504	0.00117335	0.000988202	0.0012408	0.00102545	0.00143963	0.00100932	0.000965744	0.00100738	0.000841947	0.000904126	0.000723183	0.00084334	0.0010635	0.000736192	0.000835241	0.0010177
			0.00156219	0.00146634	0.00188651	0.00191587	0.00116312	0.000983486	0.00122843	0.00101486	0.00143856	0.00099402	0.000937404	0.000991829	0.000834836	0.000892256	0.000714314	0.000832827	0.00104412	0.00073266	0.000816511	0.00100389
			0.00160578	0.00143886	0.00189666	0.00188738	0.0011564	0.000957134	0.00124114	0.000984819	0.00139457	0.000984258	0.000919629	0.000967175	0.000833693	0.000881007	0.000699116	0.000807029	0.00101875	0.000702811	0.000801601	0.000993135
			0.00157289	0.00142349	0.00185071	0.0018465	0.00114562	0.000944482	0.00122855	0.000988135	0.00139911	0.000978762	0.000912448	0.000932304	0.000813755	0.000858676	0.000680718	0.000799278	0.000994899	0.00069579	0.000780804	0.000992564
			0.00155018	0.00139061	0.00180249	0.00181158	0.00112382	0.000940439	0.0012016	0.000976355	0.00138154	0.000968539	0.000895644	0.000920366	0.000817565	0.000847236	0.000671363	0.00079386	0.000984191	0.000675546	0.000777398	0.000980887
			0.00155044	0.00136755	0.00178542	0.00177011	0.00109506	0.000957059	0.00119844	0.000964982	0.00135676	0.000948005	0.000880636	0.000903374	0.000777563	0.000840621	0.000657173	0.000780082	0.000966696	0.000656724	0.000763169	0.000973747
			0.00152825	0.00136506	0.00177911	0.00176728	0.00106938	0.000910344	0.00118904	0.000948956	0.00135538	0.000952336	0.000887463	0.000868614	0.000796866	0.000831306	0.000639054	0.000780046	0.000956279	0.000634068	0.000748939	0.000969446
			0.00154574	0.00134002	0.00175634	0.0017308	0.00103907	0.00090151	0.00118149	0.00094596	0.00133663	0.000939342	0.000871925	0.00085601	0.000776674	0.00082161	0.000635958	0.000768277	0.000929383	0.000620715	0.000739331	0.000957921
			0.00148857	0.00131353	0.0017466	0.00170299	0.00102185	0.000889083	0.00116131	0.00094311	0.00134695	0.000920105	0.000844526	0.000846015	0.000770706	0.000816666	0.00062556	0.000747754	0.00092539	0.000614082	0.000724955	0.000952443
			0.00146768	0.00128875	0.00171745	0.00166465	0.00103249	0.000879275	0.00115956	0.000918794	0.0013166	0.000924964	0.000841701	0.000829579	0.000746958	0.000796628	0.0006145	0.000753207	0.000899801	0.000594183	0.000714131	0.000942296
			0.00144132	0.00129031	0.00168597	0.00162777	0.001027	0.000867073	0.00114766	0.00091766	0.00129872	0.000904408	0.000821012	0.000813087	0.000750641	0.000776804	0.00060278	0.000753387	0.000890037	0.000596121	0.000701483	0.00093245
			0.00149066	0.00124819	0.0016691	0.00159178	0.00103428	0.000855843	0.00115706	0.000906374	0.0013163	0.000892272	0.000828605	0.000810977	0.000738323	0.000781342	0.000598989	0.000742084	0.000890654	0.000571268	0.00070282	0.000922051
			0.00149274	0.00125697	0.00167767	0.0015548	0.0010004	0.000834282	0.00115003	0.000889795	0.00129576	0.000887127	0.000804444	0.000794485	0.000739974	0.000756074	0.000586364	0.000735159	0.000869457	0.000562826	0.00069061	0.000918808
			0.00145385	0.00123442	0.0016726	0.00151665	0.0009926	0.000825074	0.00114957	0.000890988	0.00129382	0.000878509	0.000803149	0.000778049	0.000738958	0.00075937	0.000571166	0.000721202	0.000863794	0.000537413	0.000678618	0.00090409
			0.00144314	0.00122933	0.00161115	0.00148427	0.000996175	0.000812422	0.00114079	0.000872257	0.00127629	0.000878223	0.000786875	0.000780826	0.000729561	0.000744013	0.000548943	0.000721704	0.000850183	0.000535217	0.000665507	0.000893506
			0.0014421	0.00123474	0.00160045	0.00146153	0.0010066	0.000808978	0.00112439	0.00087089	0.00125851	0.000861009	0.000763331	0.000761335	0.000706321	0.000752276	0.000544283	0.000720771	0.000846263	0.000519581	0.000647921	0.000892548
			0.00143192	0.00121952	0.00158598	0.00145412	0.00109075	0.000779632	0.00111056	0.000854107	0.00124502	0.00086257	0.000749558	0.000751174	0.000735402	0.000740406	0.000533814	0.000713882	0.000827425	0.00051269	0.000647459	0.000903922
			0.00138884	0.00120955	0.00154613	0.00139236	0.00108644	0.000782402	0.00110743	0.000855852	0.0012322	0.000863493	0.00074897	0.000740735	0.000721179	0.000726029	0.000530197	0.000702077	0.000822815	0.000502008	0.00063301	0.000894783
			0.00139746	0.00120861	0.00151932	0.00139578	0.00102708	0.000765333	0.00109628	0.000851722	0.00123833	0.000861009	0.000748617	0.000724909	0.000709115	0.000716189	0.00051253	0.000699207	0.000804739	0.000480946	0.000629921	0.000887323
			0.00140503	0.0011882	0.00152508	0.00135646	0.000997393	0.000761365	0.00108563	0.000840262	0.00122745	0.00084397	0.000741554	0.000714359	0.000679399	0.000706373	0.000516251	0.000696982	0.000798605	0.000486287	0.000610073	0.000871144
			0.00140294	0.00117682	0.00151541	0.00134632	0.00101979	0.000750061	0.00108866	0.000834038	0.00121882	0.000842123	0.000726692	0.000713249	0.000682574	0.000707161	0.000522233	0.000696408	0.000790801	0.000475518	0.000607105	0.000859417
			0.00141521	0.00116379	0.00147309	0.0013271	0.00103555	0.000749686	0.00108654	0.000826505	0.00119429	0.000833725	0.000726427	0.000694647	0.000669113	0.000695745	0.000517364	0.000687905	0.00077846	0.000482281	0.000597935	0.000861332
			0.00139537	0.00115527	0.00145629	0.00128095	0.00105348	0.000751782	0.00109104	0.000819873	0.0011946	0.000828119	0.000706298	0.000686596	0.000666954	0.000685952	0.000512878	0.000674916	0.000777081	0.000459194	0.000579789	0.000850899
			0.00137631	0.00117002	0.00146431	0.00128963	0.00105476	0.000726254	0.00107929	0.000811496	0.00117641	0.000828053	0.000706298	0.000669216	0.000658573	0.000686932	0.00051806	0.000676351	0.000762018	0.000450881	0.000575751	0.000843977
			0.00137292	0.00113278	0.00143379	0.00122583	0.000975564	0.000726329	0.00108538	0.000814841	0.0011643	0.00082636	0.000694026	0.000673824	0.00066251	0.000681797	0.000514095	0.000663147	0.000741619	0.000452087	0.000564465	0.000842666
			0.0013938	0.00114088	0.00139223	0.00125549	0.000924946	0.000717495	0.00106664	0.000797215	0.00117084	0.000824162	0.00068193	0.000648226	0.00064308	0.000665723	0.000512078	0.000669857	0.000754686	0.000440371	0.000550089	0.00083813
			0.00138179	0.00112	0.00140293	0.001215	0.000905446	0.000704918	0.00108048	0.000793492	0.0011548	0.000814862	0.000682136	0.000646949	0.000646255	0.000656767	0.000513782	0.000659989	0.0007418	0.000434686	0.000554273	0.000825277
			0.00135804	0.00112504	0.00137138	0.00120095	0.000917931	0.000706041	0.00107214	0.000780142	0.00113865	0.000812531	0.000673367	0.000640508	0.000635842	0.000650605	0.000510895	0.000661748	0.000732581	0.000428268	0.0005407	0.000814407
			0.00134028	0.00110992	0.00138476	0.00118534	0.000909156	0.000687699	0.00104356	0.000769671	0.00111822	0.000805452	0.000659594	0.000624627	0.000623777	0.000646593	0.000502966	0.00065328	0.000729605	0.000418835	0.000534936	0.000811097
			0.00132775	0.00110156	0.00136302	0.00117734	0.000888871	0.000698629	0.00104269	0.000767402	0.00111321	0.000806991	0.000663478	0.00060919	0.00061946	0.000636753	0.000510269	0.000641547	0.000722817	0.000413796	0.00053119	0.000798816
			0.00130713	0.00109559	0.00133881	0.00112808	0.000832403	0.000682084	0.00102832	0.000770369	0.00111745	0.000793448	0.000649706	0.000606581	0.000657176	0.000632693	0.00049368	0.000637205	0.000718788	0.000402468	0.000526422	0.000791155
			0.00133219	0.00111787	0.00134004	0.00112047	0.000813742	0.000677892	0.00103132	0.000743552	0.00111648	0.000785951	0.000647292	0.000590811	0.000619714	0.000627797	0.000488081	0.000628558	0.000711166	0.000401563	0.000521411	0.000790852
			0.00129617	0.00108915	0.00134114	0.00111198	0.000809382	0.000679389	0.00103054	0.000747333	0.00110647	0.000782521	0.000627987	0.000580094	0.000626698	0.000619628	0.000485542	0.000629311	0.000712908	0.000396265	0.000511317	0.000776672
			0.00128494	0.00107715	0.00131487	0.0010913	0.000797194	0.000652438	0.00101827	0.000737705	0.00110688	0.000776607	0.00062734	0.00057593	0.000617428	0.000607185	0.00047083	0.000629419	0.000688734	0.000391829	0.000495433	0.000770792
			0.0013006	0.00107855	0.00129402	0.0010791	0.00081683	0.000652214	0.00103779	0.000725693	0.00109523	0.000767154	0.000620277	0.000572487	0.000594189	0.000619151	0.000451076	0.000612699	0.000687537	0.000395662	0.000497258	0.000764072
			0.00127841	0.00108104	0.00127845	0.00107257	0.000789259	0.000640086	0.00101814	0.000723162	0.00106278	0.000772848	0.000623749	0.000558439	0.0006013	0.000605442	0.000452328	0.000618691	0.00068162	0.000392173	0.000490447	0.00075347
			0.00127815	0.00107834	0.00127866	0.00104749	0.000793376	0.000649518	0.00101895	0.000726536	0.00108761	0.000762669	0.00061183	0.000556051	0.000602062	0.000601382	0.000447181	0.00060154	0.000672183	0.000388082	0.00048405	0.000750093
	pCa	background	6.68298	7.02914	6.84663	6.95171	6.91897	6.86854	6.94183	6.84663	6.89881	6.9257	6.97061	6.95406	6.71448	6.85747	6.9098	6.92869	6.87802	6.77138	6.99533	6.97983
			6.69019	7.11447	6.85803	6.97116	6.92071	6.87377	6.95959	6.84471	6.91733	6.92879	6.99321	6.99	6.73446	6.85653	6.92115	6.94908	6.87895	6.77887	7.00847	6.99878
			6.69133	7.10923	6.85723	6.97853	6.91287	6.86789	6.97373	6.83489	6.9125	6.93126	7.00396	6.98573	6.73865	6.85444	6.92209	6.94721	6.88825	6.77712	7.00205	7.00528
			6.68934	7.09029	6.86842	6.97215	6.91726	6.86268	6.98076	6.83067	6.91913	6.93569	7.0098	6.97362	6.74756	6.85307	6.92115	6.94744	6.88415	6.77466	7.01097	7.00708
			6.69481	7.09833	6.86362	6.97905	6.91845	6.8643	6.98877	6.826	6.91564	6.93697	7.01276	6.98667	6.75459	6.85301	6.92636	6.95089	6.88809	6.77784	7.00823	7.0084
			6.69162	7.09549	6.86748	6.97827	6.9165	6.86705	6.995	6.8327	6.91001	6.93617	7.01216	6.9771	6.76581	6.85522	6.91941	6.95192	6.88685	6.7787	7.01228	7.0084
			6.69171	7.02973	6.8647	6.98196	6.91594	6.86604	7.00407	6.83188	6.90732	6.93816	7.0099	6.97784	6.76761	6.85395	6.93151	6.95033	6.88532	6.78372	7.0196	7.0122
			6.6901	7.02146	6.86495	6.9734	6.91598	6.86891	7.00598	6.82708	6.91172	6.94795	7.01396	6.98495	6.7721	6.85213	6.92852	6.95564	6.88106	6.78312	7.01327	7.02193
			6.69969	7.05662	6.87552	6.98169	6.91159	6.86549	6.99547	6.8214	6.90248	6.94847	7.02065	6.97903	6.77773	6.85226	6.92669	6.95531	6.88804	6.78474	7.0131	7.01351
			6.69758	7.05902	6.86141	6.97165	6.91816	6.88041	7.00863	6.81834	6.89532	6.94643	7.02023	6.97148	6.77185	6.85585	6.93429	6.9587	6.88654	6.78528	7.00696	7.02127
			6.70265	7.07489	6.86799	6.98492	6.91598	6.87681	7.00618	6.8242	6.90312	6.95059	7.01949	6.97348	6.78342	6.85232	6.92951	6.95216	6.88305	6.78447	7.00632	7.02223
			6.70328	7.08584	6.86646	6.9687	6.91352	6.87465	7.00811	6.82048	6.91027	6.9447	7.02536	6.98326	6.78834	6.8529	6.92971	6.96021	6.88644	6.78348	7.00847	7.02315
			6.70589	7.08643	6.86867	6.97391	6.90246	6.873	7.01227	6.8297	6.91163	6.94705	7.0166	6.97564	6.78599	6.85208	6.94029	6.96165	6.88481	6.78147	7.00625	7.02775
			6.70505	7.08879	6.86988	6.98276	6.89619	6.88844	7.00904	6.82597	6.92485	6.94838	7.0197	6.9729	6.79628	6.85552	6.9332	6.95401	6.88537	6.78507	7.00967	7.0197
			6.70193	7.08939	6.87127	6.97957	6.89921	6.88184	7.01227	6.82714	6.91751	6.95875	7.02492	6.99146	6.79054	6.8546	6.93559	6.95248	6.88041	6.7861	7.00903	7.01917
			6.70792	7.07734	6.87075	6.96652	6.90618	6.88359	7.00537	6.8292	6.91241	6.95122	7.03226	6.98464	6.799	6.85414	6.93608	6.95208	6.88435	6.78402	7.00727	7.0245
			6.71249	7.0918	6.86876	6.98089	6.90992	6.87533	7.00648	6.82936	6.91423	6.94986	7.03526	6.98264	6.79979	6.85285	6.93873	6.95288	6.88365	6.78426	7.01327	7.0226
			6.69999	7.09271	6.86867	6.97646	6.91468	6.88001	7.00034	6.81704	6.91859	6.94222	7.03433	6.97947	6.79861	6.85192	6.93299	6.9528	6.8823	6.78674	7.01351	7.02297
			6.70986	7.09271	6.86842	6.98063	6.91674	6.8795	7.0016	6.80956	6.91538	6.93508	7.03928	6.98022	6.7958	6.85046	6.93552	6.95344	6.88877	6.78766	7.01113	7.02199
			6.70214	7.09394	6.86263	6.98768	6.92464	6.87061	7.00082	6.8085	6.9315	6.93705	7.02921	6.99065	6.79628	6.85414	6.93504	6.95878	6.89018	6.78815	7.00935	7.02537
		5 mM H2O2	6.53767	6.5326	6.57928	6.45197	6.43618	6.42444	6.57235	6.44741	6.40927	6.51869	6.50592	6.47729	6.41398	6.50184	6.40295	6.58321	6.20051	6.47916	6.57304	6.63907
			6.59751	6.58073	6.62936	6.51606	6.43052	6.45012	6.59603	6.46629	6.44545	6.54187	6.53344	6.50787	6.47318	6.53352	6.43926	6.62194	6.27611	6.49296	6.58217	6.64778
			6.65355	6.61483	6.66088	6.57185	6.415	6.46531	6.61262	6.4585	6.4721	6.54919	6.55282	6.52883	6.50836	6.55144	6.45674	6.64149	6.34132	6.49876	6.55848	6.62906
			6.67802	6.64563	6.66971	6.61591	6.38209	6.4548	6.60233	6.42213	6.47951	6.53092	6.55444	6.54209	6.50503	6.5457	6.43488	6.6245	6.38356	6.48587	6.45031	6.57352
			6.6957	6.66529	6.66962	6.64988	6.32996	6.42525	6.55689	6.36327	6.46673	6.47815	6.54078	6.54129	6.47648	6.50849	6.37278	6.56198	6.39262	6.46854	6.30422	6.48781
			6.7091	6.67112	6.6644	6.67581	6.26707	6.37324	6.50174	6.30243	6.43574	6.41091	6.50791	6.51052	6.42834	6.45296	6.31552	6.48838	6.37394	6.43985	6.20889	6.41413
			6.70411	6.67074	6.65509	6.70123	6.20315	6.3056	6.43855	6.25777	6.38694	6.36083	6.45176	6.4328	6.38506	6.40175	6.26405	6.40573	6.33871	6.39756	6.16407	6.36395
			6.70101	6.66202	6.64068	6.71034	6.13739	6.24654	6.3838	6.21113	6.33608	6.31966	6.37594	6.35363	6.34405	6.3622	6.21093	6.32379	6.29777	6.32735	6.13476	6.31853
			6.69969	6.64498	6.63795	6.70637	6.07754	6.19715	6.33213	6.16177	6.28768	6.27674	6.29556	6.28543	6.2973	6.32919	6.15018	6.25043	6.25328	6.23772	6.10693	6.27429
			6.68425	6.63713	6.63183	6.65548	6.03081	6.15408	6.28444	6.12009	6.24105	6.23509	6.22048	6.2333	6.25236	6.29182	6.09697	6.19329	6.21167	6.16521	6.08583	6.23709
			6.66639	6.62883	6.61715	6.58148	6.00104	6.1179	6.24541	6.08827	6.20117	6.20069	6.15959	6.19147	6.20843	6.24818	6.05714	6.1513	6.17808	6.11646	6.07136	6.20801
			6.64423	6.59874	6.60043	6.49909	5.98661	6.09179	6.21758	6.06698	6.16889	6.17446	6.11202	6.16116	6.16989	6.2071	6.03069	6.12187	6.15046	6.08634	6.06151	6.18365
			6.6053	6.55942	6.57483	6.42186	5.98424	6.07668	6.19919	6.05471	6.14523	6.15438	6.07818	6.14039	6.13955	6.17356	6.01603	6.10217	6.13026	6.06987	6.05615	6.16206
			6.55648	6.5144	6.54106	6.36057	5.98899	6.06883	6.1885	6.04979	6.12921	6.1417	6.05659	6.12903	6.11745	6.14901	6.0095	6.08814	6.11655	6.06028	6.05449	6.14818
			6.49588	6.46792	6.50765	6.31369	5.99849	6.06867	6.18254	6.05117	6.11863	6.13497	6.04415	6.12406	6.10373	6.13244	6.00954	6.0795	6.10881	6.05593	6.05536	6.13805
			6.4296	6.42541	6.46945	6.27514	6.01207	6.07155	6.18269	6.05805	6.11299	6.13352	6.03925	6.12288	6.09777	6.12242	6.01411	6.07483	6.10695	6.05473	6.05887	6.14037
			6.36776	6.39254	6.43719	6.24455	6.02834	6.07892	6.18678	6.06832	6.11235	6.1359	6.03963	6.12388	6.09756	6.11751	6.02188	6.07389	6.10811	6.05664	6.06541	6.13548
			6.31731	6.36896	6.40681	6.22286	6.04673	6.08821	6.19329	6.08051	6.11478	6.14062	6.04374	6.12707	6.10409	6.11735	6.0324	6.07621	6.1116	6.0603	6.07348	6.13145
			6.27865	6.35276	6.38184	6.20528	6.06575	6.10014	6.20131	6.09392	6.12033	6.14749	6.05011	6.13121	6.11114	6.12019	6.04513	6.08169	6.11619	6.06462	6.08379	6.12885
			6.25325	6.34184	6.36108	6.19302	6.08527	6.11233	6.2106	6.1081	6.12833	6.15477	6.05871	6.13738	6.11967	6.12508	6.05853	6.08881	6.12245	6.06977	6.09523	6.12885
			6.23713	6.33591	6.34595	6.18591	6.10448	6.12476	6.22006	6.12353	6.1379	6.1633	6.0682	6.14562	6.12708	6.13131	6.07246	6.09754	6.13011	6.07603	6.10759	6.12871
			6.22362	6.33383	6.33508	6.18342	6.12363	6.13687	6.23002	6.13886	6.14965	6.17217	6.07899	6.15401	6.13538	6.13924	6.08641	6.10745	6.13846	6.08171	6.12009	6.12885
			6.21769	6.33474	6.32302	6.18201	6.13916	6.14911	6.24044	6.1543	6.16135	6.18191	6.09128	6.16349	6.14272	6.1473	6.09933	6.11815	6.14654	6.08873	6.13313	6.13014
			6.21429	6.3372	6.31224	6.17964	6.1532	6.1609	6.24805	6.1698	6.17359	6.19249	6.1039	6.17388	6.15267	6.15532	6.11297	6.12899	6.1555	6.09678	6.14685	6.13295
			6.21233	6.34134	6.30253	6.17989	6.1669	6.17274	6.25165	6.18607	6.18518	6.2034	6.11745	6.18268	6.16236	6.16356	6.127	6.14167	6.16382	6.10538	6.16084	6.13626
			6.21159	6.34484	6.29491	6.17747	6.18113	6.18378	6.25307	6.20138	6.19672	6.21424	6.13035	6.19191	6.17388	6.17216	6.14218	6.15448	6.17236	6.11543	6.17511	6.14008
			6.21157	6.3494	6.29227	6.17388	6.19515	6.1946	6.25441	6.21758	6.2087	6.22537	6.14385	6.20064	6.1845	6.18055	6.15797	6.16702	6.18013	6.12612	6.18857	6.14448
			6.21319	6.35142	6.29298	6.17186	6.21013	6.20608	6.25637	6.23098	6.21874	6.23555	6.15737	6.20881	6.19693	6.18893	6.17402	6.17862	6.18791	6.13614	6.20169	6.14939
			6.21631	6.35613	6.29514	6.17217	6.22524	6.21601	6.259	6.24436	6.22867	6.24629	6.16998	6.21715	6.20784	6.19744	6.19039	6.19075	6.19517	6.14626	6.21537	6.15515
			6.21881	6.35922	6.29817	6.17392	6.23915	6.22456	6.26342	6.2566	6.23764	6.25639	6.18245	6.22588	6.21873	6.20619	6.20566	6.20436	6.2022	6.15701	6.22869	6.16269
			6.22148	6.36246	6.30037	6.17649	6.25371	6.2347	6.26798	6.26726	6.24709	6.26641	6.19357	6.2348	6.22934	6.21438	6.21993	6.21768	6.20786	6.1674	6.24148	6.17239
			6.22708	6.36584	6.30366	6.17977	6.26606	6.24375	6.27359	6.27683	6.25515	6.27659	6.20515	6.24379	6.23888	6.22361	6.23382	6.22819	6.21255	6.17759	6.25462	6.18234
			6.23301	6.36716	6.30508	6.18299	6.27855	6.25274	6.28001	6.28557	6.2626	6.28675	6.21512	6.253	6.2481	6.23281	6.24743	6.23727	6.21765	6.18818	6.2665	6.18932
			6.23816	6.36887	6.30921	6.18729	6.28912	6.26223	6.28679	6.2921	6.26958	6.29647	6.22616	6.26133	6.25812	6.24135	6.25986	6.24795	6.22314	6.19879	6.27875	6.19096
			6.24377	6.37417	6.31333	6.19179	6.29774	6.27107	6.29312	6.29777	6.2752	6.30549	6.23638	6.27009	6.26737	6.25064	6.27244	6.25764	6.22802	6.20894	6.29046	6.19136
			6.25051	6.37575	6.31604	6.19899	6.30495	6.28127	6.29969	6.30287	6.28096	6.31476	6.24618	6.27838	6.27556	6.26038	6.28502	6.26674	6.23382	6.2192	6.30228	6.19366
			6.25564	6.37887	6.31905	6.20566	6.31141	6.29239	6.30721	6.30852	6.28681	6.32276	6.25634	6.28553	6.28569	6.27024	6.29729	6.27713	6.23865	6.22968	6.3131	6.19811
			6.25995	6.38046	6.32216	6.21497	6.31681	6.30089	6.31408	6.31333	6.29259	6.33017	6.26583	6.29435	6.29439	6.2803	6.30757	6.28707	6.24431	6.24109	6.32496	6.20482
			6.26679	6.3809	6.32455	6.22468	6.31906	6.31437	6.3214	6.31892	6.29756	6.33716	6.27421	6.30139	6.30124	6.29119	6.31843	6.2954	6.25062	6.25284	6.33436	6.21175
			6.27022	6.38168	6.32834	6.2345	6.32316	6.32395	6.32813	6.32363	6.30301	6.34386	6.28279	6.31083	6.31358	6.30178	6.32874	6.30419	6.25602	6.26366	6.34388	6.2201
			6.27255	6.38197	6.33001	6.24522	6.32673	6.33494	6.33425	6.32984	6.30844	6.34912	6.2899	6.31811	6.32093	6.3117	6.33846	6.31175	6.2619	6.27635	6.35363	6.22827
			6.27727	6.38129	6.33246	6.25485	6.33031	6.34395	6.34126	6.33449	6.31287	6.35466	6.29781	6.32645	6.32936	6.32147	6.34777	6.31929	6.26736	6.2879	6.36327	6.23724
			6.27845	6.38127	6.33406	6.26646	6.33453	6.35355	6.34698	6.33968	6.31771	6.36064	6.3053	6.33421	6.33704	6.33133	6.3567	6.32738	6.27282	6.29955	6.37242	6.24546
			6.28348	6.37864	6.33317	6.27737	6.33863	6.36302	6.35373	6.34428	6.32291	6.36699	6.31377	6.34329	6.34734	6.34154	6.36539	6.33409	6.27911	6.31116	6.38084	6.25429
			6.28784	6.37833	6.33041	6.28935	6.34323	6.3724	6.35841	6.35139	6.32868	6.37282	6.31992	6.35076	6.35144	6.35073	6.37257	6.34121	6.28479	6.3211	6.38898	6.26199
			6.29524	6.37753	6.32814	6.3018	6.34653	6.38214	6.36364	6.35608	6.33344	6.37835	6.32847	6.35833	6.36283	6.36045	6.37937	6.34821	6.29068	6.33127	6.39592	6.27045
			6.30072	6.3764	6.32369	6.31439	6.35063	6.39055	6.3688	6.36138	6.33715	6.38374	6.33511	6.36597	6.36669	6.36971	6.38566	6.35612	6.29677	6.34247	6.40394	6.27837
			6.30565	6.37611	6.31848	6.32625	6.35455	6.39511	6.37379	6.36649	6.34161	6.38962	6.34372	6.37271	6.37416	6.37843	6.39327	6.3632	6.30195	6.35163	6.41107	6.28651
			6.31325	6.37545	6.31198	6.33766	6.35986	6.40058	6.37989	6.37128	6.3474	6.39373	6.35108	6.37994	6.38033	6.38903	6.39915	6.37068	6.30822	6.36097	6.41774	6.29469
			6.31878	6.37389	6.3066	6.34953	6.36259	6.40331	6.38347	6.37712	6.35124	6.39918	6.35902	6.38643	6.38769	6.39619	6.40561	6.37743	6.31361	6.36904	6.42334	6.30303
			6.32233	6.37155	6.3014	6.36064	6.36388	6.40815	6.38742	6.38284	6.35553	6.40327	6.36653	6.39306	6.39444	6.40357	6.41221	6.38426	6.31903	6.37761	6.42837	6.31119
			6.33057	6.37039	6.29474	6.36898	6.3676	6.41197	6.3913	6.38763	6.36088	6.4072	6.37343	6.40033	6.40125	6.41258	6.41824	6.39077	6.32389	6.38455	6.434	6.31966
			6.33535	6.36917	6.29034	6.37958	6.36823	6.41518	6.3949	6.39168	6.36579	6.41113	6.38162	6.40433	6.406	6.41934	6.42373	6.39853	6.3295	6.39174	6.43891	6.32794
			6.34489	6.36834	6.28659	6.38757	6.36901	6.42147	6.39937	6.39734	6.37095	6.41506	6.38897	6.41074	6.41059	6.42663	6.4286	6.40485	6.3347	6.39894	6.44338	6.33554
			6.34551	6.3688	6.28469	6.39745	6.3761	6.42497	6.40345	6.40163	6.37538	6.418	6.39502	6.41631	6.41795	6.43221	6.43286	6.41039	6.34083	6.40527	6.44813	6.34399
			6.35239	6.36899	6.28246	6.40607	6.38233	6.42929	6.40596	6.40701	6.38046	6.42106	6.40087	6.42041	6.42082	6.43821	6.43773	6.41446	6.34706	6.41252	6.45269	6.35138
			6.35854	6.36927	6.28261	6.41504	6.38722	6.43195	6.40984	6.41158	6.38487	6.42593	6.40764	6.42493	6.42398	6.44442	6.4425	6.41947	6.35137	6.41857	6.45727	6.3591
			6.36659	6.37141	6.28342	6.42378	6.38783	6.43608	6.41204	6.41523	6.38909	6.43048	6.41403	6.42888	6.42792	6.45045	6.44701	6.42399	6.35692	6.42366	6.46144	6.36671
			6.37211	6.37331	6.28569	6.43141	6.39426	6.43907	6.41564	6.41949	6.39303	6.43247	6.41913	6.43193	6.43488	6.45624	6.44965	6.43101	6.36184	6.42934	6.46498	6.37394
			6.37487	6.37462	6.28947	6.44041	6.39469	6.44308	6.41737	6.4229	6.39728	6.43631	6.42413	6.43409	6.43935	6.46133	6.45297	6.43317	6.36724	6.43549	6.46933	6.38117
			6.38269	6.3775	6.29274	6.44961	6.39825	6.44465	6.4205	6.42781	6.40043	6.44049	6.42849	6.43907	6.4406	6.46567	6.45702	6.4381	6.37357	6.44006	6.47361	6.38809
			6.38673	6.38066	6.29577	6.4559	6.4004	6.44939	6.4229	6.43127	6.40569	6.44263	6.43375	6.44103	6.44413	6.46852	6.46152	6.44145	6.37999	6.44817	6.4766	6.39442
			6.39424	6.383	6.30048	6.4627	6.40519	6.4526	6.42607	6.43476	6.4081	6.44528	6.43854	6.44392	6.44962	6.47402	6.46521	6.44426	6.38554	6.45085	6.48166	6.40069
			6.39723	6.38536	6.30468	6.46967	6.40363	6.45592	6.42819	6.43852	6.41192	6.44749	6.44299	6.44449	6.45321	6.47685	6.46876	6.44524	6.3903	6.45544	6.48462	6.40728
			6.40097	6.38873	6.3083	6.47314	6.41208	6.4565	6.43331	6.44079	6.41617	6.4502	6.44819	6.44864	6.45758	6.47746	6.47143	6.45005	6.39611	6.45845	6.48849	6.41356
			6.40469	6.39283	6.31455	6.48115	6.41639	6.45821	6.4363	6.44545	6.41932	6.45253	6.45289	6.45054	6.45903	6.48031	6.47601	6.45125	6.4013	6.46379	6.49254	6.41904
			6.40769	6.39402	6.31918	6.48568	6.41911	6.46206	6.43887	6.45022	6.42149	6.45506	6.45749	6.45291	6.46222	6.4852	6.47821	6.45444	6.40664	6.46738	6.49443	6.42483
			6.41014	6.39614	6.32403	6.49051	6.42401	6.46336	6.4423	6.45318	6.42563	6.45821	6.46103	6.45256	6.46673	6.4878	6.4825	6.45608	6.41315	6.47132	6.49868	6.4307
			6.41191	6.39819	6.33084	6.49444	6.4284	6.46672	6.44585	6.45559	6.42914	6.46148	6.46409	6.45482	6.47002	6.49142	6.48527	6.45936	6.41774	6.47337	6.50081	6.4368
			6.41816	6.39945	6.33691	6.49873	6.43354	6.46867	6.44865	6.45864	6.43219	6.46465	6.46821	6.4558	6.47139	6.49556	6.48884	6.46053	6.42324	6.4777	6.5042	6.44269
			6.41634	6.40147	6.34145	6.49887	6.43278	6.47145	6.4522	6.46256	6.43421	6.46639	6.47177	6.45991	6.47268	6.5003	6.49247	6.46279	6.42785	6.48291	6.50673	6.44835
			6.41822	6.40134	6.34644	6.50322	6.43009	6.47754	6.45397	6.46328	6.4375	6.46825	6.47518	6.46269	6.47616	6.5032	6.49386	6.46446	6.43161	6.48766	6.50899	6.45291
			6.41988	6.4032	6.35156	6.50692	6.43332	6.48067	6.45693	6.46794	6.44066	6.47069	6.47614	6.46417	6.47754	6.50514	6.4951	6.46683	6.43548	6.48946	6.50973	6.45607
			6.42425	6.4059	6.35914	6.50904	6.43641	6.48164	6.45924	6.47038	6.44079	6.47324	6.48158	6.46675	6.48122	6.50781	6.49669	6.46582	6.44049	6.49562	6.51378	6.46066
			6.43022	6.40719	6.36437	6.51206	6.44324	6.48286	6.46092	6.47453	6.44267	6.47508	6.48446	6.46733	6.48306	6.51077	6.49706	6.46756	6.44567	6.49676	6.51534	6.46542
			6.42939	6.40971	6.37043	6.51095	6.44685	6.48536	6.46379	6.47584	6.44603	6.47675	6.48644	6.46863	6.48502	6.51344	6.49958	6.4681	6.45006	6.49927	6.51554	6.46867
			6.4337	6.41198	6.37537	6.51624	6.45372	6.48781	6.46509	6.47802	6.44765	6.47885	6.48858	6.47025	6.48469	6.51524	6.50291	6.47037	6.45308	6.50429	6.51814	6.47347
			6.43456	6.413	6.38233	6.51571	6.45966	6.4916	6.46791	6.48239	6.44988	6.48008	6.49076	6.47229	6.48717	6.51581	6.50383	6.47158	6.45588	6.50898	6.51964	6.47738
			6.43648	6.41602	6.38608	6.51741	6.46282	6.49184	6.47092	6.48417	6.45271	6.48217	6.4931	6.47375	6.49215	6.51811	6.50632	6.47313	6.45948	6.51085	6.52296	6.48038
			6.44144	6.41854	6.39157	6.51607	6.46384	6.49171	6.47219	6.48744	6.45491	6.48462	6.49588	6.47363	6.49508	6.52156	6.50826	6.47461	6.46419	6.51366	6.52321	6.48457
			6.43894	6.42213	6.39395	6.51684	6.4666	6.49605	6.47425	6.49079	6.45748	6.48655	6.49876	6.47335	6.49722	6.52275	6.51229	6.47734	6.46693	6.51584	6.52412	6.48774
			6.4404	6.42496	6.39783	6.5163	6.47428	6.4972	6.47764	6.49144	6.45979	6.48901	6.50074	6.47642	6.49909	6.5232	6.51206	6.4786	6.47146	6.51996	6.5259	6.49162
			6.44605	6.42682	6.39999	6.51396	6.47876	6.49963	6.47808	6.49575	6.46001	6.49179	6.50339	6.47761	6.50354	6.52519	6.51299	6.48113	6.47369	6.52216	6.52818	6.49491
			6.44732	6.42959	6.40521	6.51447	6.48114	6.50229	6.48172	6.49683	6.46156	6.49316	6.50522	6.47849	6.5078	6.52572	6.51504	6.48357	6.47597	6.52352	6.52771	6.4973
			6.44911	6.43369	6.40603	6.51208	6.48162	6.50325	6.48219	6.49972	6.46392	6.49474	6.50884	6.48142	6.51236	6.52686	6.5162	6.48757	6.47931	6.52822	6.53048	6.50104
			6.45058	6.434	6.40955	6.50853	6.47797	6.50691	6.4842	6.50214	6.4663	6.49866	6.50993	6.48205	6.51157	6.52939	6.51813	6.4897	6.48216	6.52872	6.53178	6.50375
			6.45343	6.43968	6.4114	6.50832	6.474	6.50964	6.4857	6.50368	6.46811	6.49999	6.51247	6.48243	6.51793	6.52977	6.52021	6.49221	6.48437	6.5321	6.5324	6.50596
			6.4518	6.4404	6.41527	6.50573	6.48205	6.5092	6.48714	6.50511	6.46926	6.50317	6.51291	6.48574	6.51765	6.52971	6.52266	6.49673	6.48735	6.53198	6.53341	6.50738
			6.45569	6.44464	6.41647	6.50212	6.49097	6.50994	6.48844	6.50855	6.47209	6.50543	6.51415	6.48468	6.51946	6.53089	6.52346	6.50085	6.48836	6.5349	6.53539	6.51168
			6.4567	6.44791	6.41952	6.50207	6.49464	6.51257	6.48981	6.50984	6.47277	6.5079	6.51826	6.48978	6.52425	6.53292	6.52366	6.50611	6.49247	6.53641	6.53684	6.51427
			6.45785	6.44946	6.42256	6.49657	6.49301	6.51435	6.49259	6.51154	6.47604	6.51099	6.51987	6.49047	6.52285	6.53393	6.52878	6.50742	6.49368	6.53796	6.53949	6.517
			6.45986	6.45384	6.42442	6.49313	6.49287	6.51779	6.4939	6.51298	6.47838	6.51332	6.5225	6.49468	6.52255	6.53505	6.53043	6.5109	6.49699	6.53871	6.54068	6.51815
			6.45842	6.45654	6.42671	6.48939	6.50078	6.51799	6.4965	6.51618	6.47764	6.515	6.52377	6.49357	6.53114	6.53648	6.53209	6.51586	6.49987	6.54336	6.54133	6.52039
			6.46495	6.4586	6.42683	6.48287	6.50301	6.51655	6.49817	6.51629	6.47833	6.51893	6.52712	6.49847	6.53055	6.5367	6.5369	6.52089	6.50406	6.54345	6.54371	6.52191
			6.46501	6.46207	6.42835	6.48045	6.50559	6.52073	6.49973	6.51929	6.4815	6.51961	6.52792	6.49945	6.53491	6.53972	6.543	6.52326	6.50516	6.54407	6.54562	6.52393
			6.46507	6.46658	6.43075	6.47619	6.50864	6.52153	6.50059	6.52185	6.48349	6.52137	6.52978	6.50139	6.53513	6.54038	6.54614	6.52671	6.50834	6.54481	6.54746	6.52632
			6.47004	6.47017	6.43168	6.4725	6.51354	6.52326	6.50348	6.52285	6.48351	6.52477	6.53349	6.50552	6.53689	6.54291	6.54928	6.53059	6.50971	6.54963	6.54973	6.52794
			6.47225	6.47088	6.432	6.47069	6.51324	6.53023	6.50549	6.52485	6.48569	6.52646	6.53282	6.50907	6.5389	6.54216	6.55018	6.53449	6.51303	6.55067	6.55282	6.52972
			6.47402	6.47249	6.43522	6.46623	6.51647	6.53066	6.50679	6.52787	6.48891	6.52833	6.5355	6.51085	6.54265	6.54479	6.55586	6.53801	6.51438	6.55182	6.55415	6.53152
			6.47262	6.47614	6.43657	6.46464	6.5159	6.53304	6.50897	6.53012	6.4878	6.53068	6.53713	6.5149	6.54798	6.54546	6.55881	6.54265	6.51849	6.55372	6.55386	6.53348
			6.4757	6.47525	6.43814	6.45967	6.51753	6.53532	6.50937	6.53246	6.48969	6.53349	6.54092	6.51781	6.5457	6.5473	6.56298	6.54429	6.51811	6.55629	6.55911	6.53452
			6.47802	6.47882	6.43936	6.45795	6.51827	6.53645	6.51042	6.53311	6.49087	6.53499	6.54066	6.51977	6.54981	6.5474	6.5642	6.5502	6.52304	6.55957	6.55952	6.53736
			6.47756	6.48244	6.44129	6.45603	6.51968	6.54005	6.51106	6.53668	6.49159	6.53737	6.54186	6.5229	6.54934	6.55037	6.56954	6.55231	6.52328	6.5637	6.56124	6.53945
			6.48272	6.48413	6.44425	6.45425	6.51837	6.54189	6.51393	6.53799	6.49248	6.54012	6.54432	6.52618	6.55532	6.55478	6.57226	6.5561	6.52654	6.56617	6.564	6.5412
			6.48093	6.48614	6.4448	6.45249	6.5202	6.54388	6.51424	6.54031	6.49398	6.54133	6.54637	6.53165	6.55638	6.55455	6.57578	6.55815	6.52777	6.57117	6.56445	6.5418
			6.4849	6.48922	6.44541	6.4519	6.52209	6.54586	6.51742	6.54234	6.49631	6.5429	6.54909	6.53333	6.56058	6.55537	6.57956	6.56295	6.53162	6.57443	6.56828	6.54314
			6.48679	6.49176	6.44763	6.45275	6.52943	6.54916	6.51831	6.54471	6.4957	6.54506	6.55131	6.5348	6.5603	6.55854	6.58348	6.56439	6.53351	6.57592	6.56985	6.54496
			6.48426	6.49322	6.4499	6.45426	6.53265	6.55117	6.52026	6.54432	6.49851	6.54644	6.55444	6.54084	6.56561	6.55957	6.58702	6.56964	6.53664	6.58128	6.57252	6.54763
			6.491	6.49582	6.45131	6.45334	6.53435	6.55287	6.52133	6.54731	6.49897	6.54799	6.55744	6.54237	6.56649	6.56319	6.58926	6.57344	6.54007	6.58434	6.57397	6.5492
			6.49009	6.49629	6.45252	6.45421	6.53616	6.55501	6.52352	6.54769	6.49967	6.54869	6.55732	6.54731	6.57372	6.5647	6.59286	6.57646	6.54258	6.58797	6.57521	6.55047
			6.48896	6.4985	6.45597	6.45694	6.53242	6.55695	6.52366	6.5493	6.50381	6.55181	6.56059	6.55025	6.5738	6.56604	6.59865	6.57794	6.54459	6.59283	6.57877	6.55275
			6.4905	6.50083	6.45876	6.45794	6.53288	6.5589	6.52368	6.55158	6.50529	6.55369	6.56282	6.55375	6.57337	6.56847	6.59863	6.57909	6.5489	6.59758	6.58079	6.55345
			6.49024	6.50118	6.46224	6.45949	6.53397	6.55878	6.5259	6.55343	6.50443	6.55572	6.5621	6.556	6.58191	6.57162	6.60388	6.58167	6.54817	6.6013	6.58307	6.55453
			6.49263	6.50178	6.46538	6.46315	6.53524	6.55947	6.52735	6.55493	6.50454	6.55793	6.5664	6.55825	6.58314	6.57353	6.60566	6.58349	6.55083	6.602	6.58634	6.5565
			6.48865	6.50451	6.46461	6.46532	6.53608	6.56339	6.52586	6.55927	6.50903	6.55936	6.56917	6.56188	6.58334	6.57536	6.60877	6.58803	6.55438	6.608	6.58901	6.55806
			6.49164	6.50606	6.46815	6.46848	6.53743	6.56531	6.52733	6.55879	6.50856	6.56016	6.5703	6.56719	6.58683	6.57907	6.61262	6.58943	6.5578	6.60945	6.5928	6.55814
			6.49375	6.50944	6.47196	6.47124	6.5402	6.56593	6.53054	6.56052	6.51038	6.56168	6.57298	6.56905	6.58616	6.58101	6.61462	6.59041	6.55937	6.61372	6.59343	6.55985
			6.49372	6.51185	6.47334	6.47458	6.54395	6.5634	6.53092	6.56221	6.513	6.56478	6.57542	6.57174	6.5934	6.58214	6.6177	6.59294	6.56196	6.6178	6.5961	6.56091
			6.4958	6.51211	6.47385	6.47481	6.54737	6.57063	6.53205	6.56463	6.51314	6.56412	6.57431	6.57741	6.58986	6.58375	6.62174	6.59294	6.56352	6.62287	6.59882	6.56155
			6.49416	6.51479	6.47571	6.47783	6.55153	6.57204	6.53298	6.56509	6.51515	6.5661	6.57686	6.57952	6.59357	6.58545	6.62244	6.59514	6.56764	6.62595	6.60069	6.56327
			6.4996	6.51767	6.47651	6.48017	6.55394	6.57405	6.53546	6.56552	6.51404	6.56909	6.58147	6.58122	6.59468	6.58632	6.62482	6.59905	6.56826	6.6275	6.60352	6.5641
			6.50164	6.52042	6.47894	6.48345	6.55245	6.57565	6.53568	6.5693	6.51733	6.56833	6.58196	6.58405	6.5992	6.58991	6.6274	6.598	6.57231	6.63226	6.6057	6.56565
			6.50426	6.52025	6.48162	6.48669	6.55322	6.57767	6.53717	6.56948	6.51931	6.57158	6.58555	6.58695	6.59849	6.59355	6.63018	6.59797	6.57389	6.63179	6.60828	6.56717
			6.4994	6.52504	6.48307	6.48992	6.5522	6.57955	6.53599	6.57126	6.51737	6.57353	6.58422	6.58733	6.60088	6.5927	6.63109	6.60015	6.57379	6.63794	6.608	6.56879
			6.4992	6.52403	6.48233	6.49332	6.55701	6.58323	6.53687	6.57393	6.51964	6.57436	6.5885	6.59029	6.60056	6.59745	6.63417	6.6015	6.57727	6.64009	6.61053	6.56929
			6.50301	6.52664	6.48277	6.4969	6.55814	6.58484	6.53693	6.57374	6.51986	6.57577	6.58873	6.59331	6.60076	6.59682	6.63796	6.60427	6.57821	6.64676	6.61306	6.57163
			6.50408	6.52724	6.48817	6.50002	6.55762	6.58707	6.53804	6.5768	6.52183	6.57582	6.59168	6.5928	6.60261	6.59977	6.64369	6.60417	6.58051	6.64735	6.61588	6.57333
			6.50418	6.52661	6.48914	6.50225	6.55611	6.58768	6.54013	6.57703	6.52385	6.57868	6.59607	6.59645	6.60728	6.59818	6.64493	6.60436	6.58117	6.65163	6.61975	6.57348
			6.50521	6.5284	6.49045	6.50299	6.54452	6.59302	6.54192	6.57984	6.52541	6.57842	6.5987	6.59839	6.60146	6.60048	6.64773	6.60575	6.58443	6.65356	6.61985	6.57165
			6.50962	6.52958	6.49412	6.50925	6.54509	6.59251	6.54232	6.57955	6.5269	6.57826	6.59882	6.60041	6.60428	6.60331	6.64871	6.60815	6.58523	6.6566	6.62311	6.57312
			6.50873	6.5297	6.49665	6.5089	6.55321	6.59569	6.54379	6.58025	6.52619	6.57868	6.59888	6.60353	6.60671	6.60528	6.65361	6.60875	6.58844	6.6628	6.62382	6.57433
			6.50795	6.53216	6.4961	6.51303	6.55744	6.59644	6.5452	6.5822	6.52746	6.58157	6.60025	6.60565	6.6129	6.60727	6.65256	6.60921	6.58955	6.6612	6.62844	6.57699
			6.50816	6.53355	6.49702	6.51411	6.55423	6.59861	6.54479	6.58328	6.52848	6.58188	6.60318	6.60587	6.61222	6.60711	6.6509	6.60933	6.59097	6.66443	6.62915	6.57895
			6.5069	6.53516	6.50111	6.51619	6.55202	6.59868	6.54508	6.58459	6.53142	6.58333	6.60323	6.60969	6.6151	6.60946	6.65225	6.6111	6.59324	6.66239	6.63135	6.57863
			6.50894	6.53622	6.50277	6.5213	6.54954	6.59827	6.54448	6.58575	6.53138	6.58431	6.60729	6.61138	6.61557	6.61151	6.65351	6.61385	6.59349	6.66948	6.6358	6.58039
			6.51093	6.53438	6.50198	6.52032	6.54936	6.60326	6.54604	6.58723	6.5336	6.58432	6.60729	6.61508	6.61739	6.6113	6.65206	6.61355	6.59632	6.67212	6.63681	6.58157
			6.51129	6.53906	6.50502	6.52765	6.56064	6.60325	6.54523	6.58664	6.53509	6.58461	6.60982	6.61409	6.61653	6.61239	6.65317	6.61639	6.60024	6.67173	6.63967	6.58179
			6.5091	6.53803	6.50927	6.5242	6.56833	6.60502	6.54774	6.5898	6.53428	6.585	6.61236	6.61968	6.62083	6.61583	6.65374	6.61494	6.59772	6.67553	6.64339	6.58257
			6.51035	6.54069	6.50816	6.52893	6.57141	6.60757	6.54588	6.59047	6.53628	6.58664	6.61232	6.61997	6.62012	6.61779	6.65326	6.61708	6.6002	6.6774	6.6423	6.5848
			6.51286	6.54005	6.51145	6.53061	6.56943	6.60734	6.547	6.59293	6.53831	6.58705	6.61419	6.62141	6.62247	6.61915	6.65407	6.6167	6.60201	6.67955	6.64588	6.58672
			6.51476	6.542	6.51004	6.5325	6.57082	6.61114	6.5509	6.59488	6.54092	6.58831	6.61717	6.62504	6.62523	6.62005	6.65633	6.61856	6.6026	6.68277	6.64743	6.58731
			6.51612	6.54309	6.51233	6.53348	6.57408	6.60887	6.55103	6.5953	6.54157	6.58804	6.61632	6.62865	6.62624	6.62226	6.65425	6.62118	6.60395	6.68452	6.64844	6.58951
			6.51838	6.54388	6.51492	6.53966	6.58356	6.61233	6.55303	6.59475	6.54102	6.59048	6.61935	6.62927	6.6177	6.62318	6.65902	6.62216	6.60476	6.68853	6.64974	6.5909
			6.51563	6.54097	6.51479	6.54063	6.58684	6.61322	6.55261	6.59986	6.54115	6.59185	6.61989	6.63308	6.62618	6.62431	6.66067	6.62413	6.6063	6.68885	6.65113	6.59096
			6.51959	6.54473	6.51467	6.54173	6.58761	6.6129	6.55272	6.59913	6.54245	6.59249	6.62426	6.63572	6.62456	6.6262	6.66142	6.62396	6.60594	6.69077	6.65395	6.59357
			6.52085	6.54633	6.51753	6.54444	6.5898	6.61875	6.55445	6.601	6.5424	6.59358	6.62441	6.63676	6.62671	6.62913	6.66587	6.62393	6.61093	6.6924	6.65851	6.59467
			6.5191	6.54614	6.51983	6.54607	6.58629	6.6188	6.55171	6.60338	6.54393	6.59535	6.62605	6.63763	6.63225	6.62631	6.67206	6.62782	6.61118	6.69099	6.65798	6.59593
			6.52159	6.54581	6.52158	6.54695	6.59125	6.62151	6.55447	6.60388	6.54827	6.59428	6.62524	6.64122	6.63054	6.62954	6.67166	6.62642	6.61243	6.69227	6.65997	6.59795
			6.52162	6.54617	6.52156	6.55036	6.5905	6.61939	6.55435	6.60321	6.54493	6.5962	6.62803	6.64184	6.63035	6.63052	6.67331	6.63048	6.61444	6.69378	6.66187	6.5986
																							Average	SD
	[Ca2+]cyt (μM)	background	0.207501	0.0935114	0.142354	0.11176	0.120511	0.135351	0.114332	0.142354	0.126237	0.11866	0.107001	0.111157	0.192983	0.138845	0.123084	0.117845	0.132427	0.169284	0.101082	0.104753	0.130552	0.0295795
			0.204084	0.0768299	0.138667	0.106867	0.120031	0.13373	0.109753	0.142985	0.120968	0.117819	0.101575	0.102328	0.184308	0.139144	0.119909	0.112441	0.132146	0.16639	0.0980692	0.10028	0.126416	0.0306416
			0.203549	0.0777625	0.138921	0.105069	0.122216	0.135554	0.106237	0.146254	0.122322	0.117148	0.0990915	0.10334	0.182536	0.139818	0.11965	0.112925	0.129346	0.167062	0.0995282	0.0987911	0.126356	0.0307074
			0.204484	0.0812296	0.135389	0.106622	0.120988	0.137189	0.104531	0.147683	0.120468	0.11596	0.0977685	0.106263	0.17883	0.14026	0.119909	0.112864	0.130572	0.168012	0.0975061	0.0983838	0.126246	0.0304272
			0.201924	0.0797389	0.136891	0.104942	0.120658	0.136677	0.102619	0.14928	0.121439	0.11562	0.0971044	0.103117	0.17596	0.140277	0.118477	0.111973	0.129393	0.166787	0.0981233	0.0980854	0.125454	0.0302302
			0.203414	0.0802612	0.135681	0.105132	0.121199	0.135815	0.101158	0.146996	0.123024	0.115831	0.0972379	0.105414	0.17147	0.139565	0.12039	0.111707	0.129762	0.166456	0.0972128	0.0980854	0.125291	0.0298159
			0.203369	0.093384	0.136552	0.104242	0.121357	0.136133	0.0990668	0.147273	0.123789	0.115303	0.0977465	0.105235	0.17076	0.139974	0.117083	0.112116	0.130222	0.164543	0.0955866	0.0972299	0.125548	0.0290267
			0.204129	0.0951786	0.136473	0.106315	0.121343	0.135234	0.0986332	0.148907	0.122541	0.112733	0.0968362	0.103525	0.169007	0.140562	0.117891	0.110755	0.131506	0.164769	0.0969918	0.0950756	0.12542	0.0291635
			0.199669	0.0877774	0.133194	0.104306	0.122577	0.136305	0.101049	0.15087	0.125176	0.112597	0.0953568	0.104948	0.166828	0.140519	0.118389	0.110839	0.129408	0.164157	0.0970287	0.0969372	0.124897	0.0286767
			0.200642	0.0872929	0.137592	0.106745	0.120737	0.131701	0.0980335	0.151937	0.127257	0.113127	0.0954492	0.106787	0.169102	0.139364	0.116336	0.109978	0.129855	0.163952	0.0984111	0.0952214	0.124976	0.0290994
			0.19831	0.0841614	0.135522	0.103532	0.121343	0.132799	0.0985873	0.1499	0.12499	0.11205	0.0956104	0.106298	0.164657	0.140502	0.117623	0.111645	0.130905	0.164259	0.0985544	0.0950092	0.124313	0.0286522
			0.198027	0.0820652	0.135999	0.107473	0.122035	0.133461	0.0981494	0.151188	0.122952	0.113578	0.0943287	0.103931	0.162803	0.140312	0.117569	0.109595	0.129885	0.164633	0.0980692	0.0948094	0.124043	0.0288189
			0.196837	0.0819547	0.135309	0.106192	0.125181	0.133968	0.0972145	0.148014	0.122565	0.112967	0.0962499	0.105769	0.163684	0.140579	0.114738	0.109232	0.130374	0.165399	0.0985722	0.093811	0.123931	0.0286587
			0.197219	0.08151	0.134934	0.10405	0.127003	0.129288	0.0979406	0.149289	0.118891	0.112622	0.0955644	0.106438	0.159851	0.139469	0.116629	0.111171	0.130206	0.164032	0.0977975	0.0955643	0.123473	0.0282716
			0.19864	0.0813981	0.134503	0.104816	0.126123	0.131269	0.0972145	0.148888	0.120918	0.109963	0.0944231	0.101986	0.16198	0.139766	0.115987	0.111563	0.1317	0.163644	0.0979426	0.0956824	0.12342	0.0288732
			0.195923	0.083687	0.134665	0.108013	0.124113	0.13074	0.0987705	0.148184	0.122346	0.111888	0.0928405	0.103599	0.158854	0.139913	0.115857	0.111666	0.130511	0.16443	0.0983393	0.0945148	0.123443	0.0279622
			0.193871	0.0809472	0.135282	0.104498	0.12305	0.133251	0.0985184	0.148128	0.121833	0.112237	0.092202	0.104077	0.158567	0.140329	0.115151	0.11146	0.130723	0.164339	0.0969918	0.0949294	0.123019	0.0281321
			0.199529	0.0807768	0.135309	0.105571	0.12171	0.131824	0.0999229	0.152393	0.120618	0.114231	0.0923994	0.10484	0.158998	0.140631	0.116683	0.111481	0.131131	0.163403	0.0969363	0.0948494	0.123662	0.0288921
			0.195049	0.0807768	0.135389	0.104562	0.121133	0.131977	0.0996317	0.155039	0.121513	0.116123	0.0913534	0.104659	0.160028	0.141103	0.116005	0.111316	0.129191	0.163058	0.0974695	0.0950624	0.123522	0.0285301
			0.198546	0.0805485	0.137204	0.102879	0.118949	0.134707	0.0998111	0.155417	0.117085	0.115597	0.0934944	0.102176	0.159851	0.139913	0.116134	0.109956	0.128772	0.162873	0.0978701	0.0943263	0.123305	0.0291893
		5 mM H2O2	0.289955	0.29336	0.263462	0.353209	0.366282	0.376321	0.267701	0.356937	0.389698	0.302905	0.311948	0.333207	0.385495	0.314889	0.395412	0.261092	0.630215	0.331769	0.267277	0.229579	0.336036	0.08472
			0.252633	0.262585	0.234767	0.304747	0.371089	0.354712	0.253493	0.341753	0.358548	0.287161	0.292795	0.310546	0.336373	0.292737	0.363697	0.238815	0.529535	0.321395	0.261715	0.225022	0.309706	0.0692648
			0.222048	0.242754	0.218331	0.268011	0.384595	0.342523	0.243995	0.347937	0.337213	0.282362	0.280014	0.295917	0.310195	0.280908	0.349348	0.2283	0.455701	0.317132	0.276388	0.23493	0.29593	0.0609569
			0.209885	0.226137	0.213941	0.242151	0.414872	0.350914	0.249844	0.378333	0.331507	0.294496	0.278969	0.287022	0.31259	0.284642	0.36738	0.237409	0.413465	0.326683	0.354563	0.26698	0.302089	0.0635862
			0.201513	0.216128	0.213984	0.223936	0.467777	0.37562	0.2774	0.433246	0.341405	0.332547	0.287888	0.287546	0.333826	0.310103	0.423858	0.274172	0.404926	0.339988	0.496341	0.325232	0.328372	0.0852479
			0.195389	0.213246	0.216569	0.210955	0.540673	0.423409	0.314965	0.498396	0.366661	0.388232	0.310521	0.308658	0.372955	0.352405	0.483591	0.324806	0.422726	0.363205	0.618178	0.38536	0.365545	0.112988
			0.197647	0.213433	0.221265	0.198962	0.626394	0.494769	0.36429	0.552369	0.410257	0.435678	0.353375	0.369151	0.412036	0.396505	0.54444	0.392891	0.458451	0.400349	0.685384	0.432563	0.40801	0.134371
			0.199062	0.217758	0.22873	0.19483	0.728803	0.566838	0.413239	0.614994	0.461231	0.479008	0.42078	0.442961	0.452844	0.434314	0.615275	0.474472	0.503765	0.470596	0.733237	0.480253	0.456649	0.156364
			0.199669	0.226475	0.230172	0.196622	0.836491	0.635117	0.465447	0.689019	0.51561	0.528764	0.506335	0.518286	0.504317	0.468609	0.707658	0.56178	0.558105	0.578475	0.78176	0.531758	0.512024	0.18277
			0.206896	0.230606	0.233435	0.221067	0.931508	0.701327	0.51947	0.758421	0.57405	0.581979	0.601899	0.584381	0.559298	0.510716	0.799884	0.640788	0.614228	0.683584	0.820681	0.579306	0.567676	0.206296
			0.215581	0.235054	0.241464	0.262131	0.997599	0.762246	0.568321	0.816069	0.629254	0.629952	0.692489	0.643479	0.618823	0.564699	0.876721	0.705825	0.663623	0.764778	0.848479	0.619428	0.617801	0.222937
			0.226868	0.251917	0.250938	0.316888	1.03131	0.809483	0.60593	0.857072	0.677812	0.669171	0.772653	0.689993	0.676247	0.62073	0.931765	0.75532	0.707196	0.819711	0.867939	0.655164	0.659705	0.230663
			0.248142	0.27579	0.266174	0.378561	1.03696	0.83814	0.632137	0.881634	0.715762	0.700836	0.835261	0.723779	0.725179	0.670569	0.963767	0.790376	0.740866	0.851402	0.878713	0.688554	0.69213	0.229376
			0.277663	0.305913	0.287698	0.435944	1.02568	0.853425	0.647883	0.891692	0.742661	0.721611	0.877822	0.742967	0.763051	0.709557	0.978363	0.816319	0.764633	0.870409	0.882087	0.710916	0.715314	0.221846
			0.319244	0.340468	0.310708	0.485632	1.00349	0.853748	0.656845	0.888858	0.760969	0.732882	0.903335	0.751513	0.787538	0.73715	0.97828	0.832716	0.778385	0.879162	0.880326	0.727703	0.730447	0.20912
			0.37188	0.375482	0.339272	0.530713	0.9726	0.84811	0.656621	0.874877	0.770925	0.735318	0.91359	0.753568	0.798415	0.754354	0.968036	0.841715	0.781725	0.881604	0.873233	0.723812	0.738293	0.192041
			0.428785	0.405005	0.365435	0.569449	0.936821	0.833841	0.650462	0.854429	0.77206	0.731314	0.912785	0.751833	0.798795	0.762932	0.950875	0.843557	0.779639	0.877738	0.860175	0.732023	0.740898	0.173573
			0.481609	0.427599	0.391911	0.598608	0.897987	0.816186	0.640782	0.830792	0.767757	0.723402	0.904196	0.746334	0.786877	0.763225	0.928107	0.839045	0.773393	0.870358	0.844342	0.738847	0.738568	0.155479
			0.526446	0.443859	0.415111	0.623331	0.859504	0.794064	0.629051	0.805534	0.758002	0.712043	0.891021	0.739249	0.774209	0.758249	0.90131	0.828527	0.765258	0.861744	0.824529	0.743271	0.732716	0.139001
			0.558146	0.455154	0.435434	0.641177	0.821734	0.772087	0.615747	0.779648	0.744163	0.700216	0.873553	0.728824	0.759149	0.749755	0.873911	0.815062	0.754308	0.851595	0.803104	0.743269	0.723802	0.12491
			0.579259	0.461418	0.450869	0.651769	0.786182	0.750312	0.602472	0.75243	0.727949	0.686598	0.854678	0.715119	0.746316	0.739072	0.846327	0.798837	0.741124	0.839409	0.780561	0.743519	0.712711	0.113406
			0.597553	0.463633	0.462292	0.655515	0.752262	0.729681	0.588821	0.726337	0.708516	0.672714	0.833691	0.701435	0.732188	0.725706	0.819577	0.780819	0.727012	0.828494	0.758416	0.743273	0.700397	0.103938
			0.605774	0.462656	0.475314	0.657637	0.725845	0.709395	0.574855	0.70097	0.689687	0.657796	0.810437	0.686287	0.719909	0.712367	0.795559	0.761823	0.713613	0.81522	0.735993	0.741075	0.687611	0.095987
			0.610539	0.460045	0.487261	0.661243	0.702753	0.690402	0.56487	0.676396	0.670511	0.641959	0.787225	0.670064	0.703605	0.699321	0.770963	0.743029	0.699044	0.80024	0.7131	0.736284	0.674443	0.0886672
			0.613302	0.45568	0.498274	0.660859	0.680931	0.671824	0.560209	0.651518	0.652853	0.626043	0.763047	0.656628	0.688079	0.686178	0.74645	0.721661	0.68577	0.784548	0.690489	0.730707	0.661252	0.0818693
			0.614343	0.452026	0.507091	0.664548	0.658981	0.654965	0.558386	0.628951	0.635742	0.610606	0.74071	0.642818	0.670075	0.672734	0.720805	0.700673	0.672422	0.766601	0.668167	0.724299	0.648247	0.0755557
			0.614373	0.447304	0.510193	0.670065	0.63805	0.638848	0.556664	0.605927	0.618444	0.595162	0.718048	0.630022	0.653882	0.659857	0.695069	0.680734	0.660503	0.747963	0.647784	0.717	0.635295	0.0707931
			0.612076	0.445224	0.509349	0.673189	0.616414	0.622179	0.554149	0.587517	0.604311	0.581362	0.696038	0.61829	0.635438	0.647251	0.669852	0.662798	0.648764	0.730899	0.628504	0.708949	0.622628	0.0668403
			0.607705	0.440423	0.506826	0.67272	0.595327	0.608124	0.55081	0.569695	0.590649	0.56717	0.676112	0.606533	0.619666	0.634681	0.645074	0.644533	0.638013	0.714075	0.609014	0.699593	0.609837	0.0640918
			0.604209	0.437304	0.503299	0.670007	0.576564	0.596264	0.545225	0.553856	0.578577	0.554131	0.656975	0.594458	0.604325	0.622032	0.62279	0.624654	0.627768	0.696606	0.590627	0.687555	0.597361	0.0613967
			0.600514	0.434053	0.500757	0.666057	0.557554	0.582509	0.539541	0.540432	0.566118	0.541485	0.640361	0.582376	0.589733	0.61041	0.602659	0.605781	0.619647	0.680135	0.573488	0.672378	0.585299	0.0590521
			0.592817	0.43069	0.496985	0.661049	0.541925	0.570493	0.532612	0.528647	0.555716	0.52894	0.623519	0.57044	0.576923	0.597574	0.583689	0.591302	0.61299	0.664365	0.55639	0.657137	0.57371	0.0570803
			0.584778	0.429375	0.495353	0.656161	0.526558	0.558799	0.52479	0.518125	0.546263	0.51671	0.609366	0.558472	0.56481	0.585043	0.565674	0.579072	0.605828	0.648373	0.541377	0.646659	0.563079	0.0554128
			0.577883	0.427691	0.490665	0.649694	0.513903	0.546732	0.516662	0.510382	0.537546	0.505278	0.594071	0.547863	0.551926	0.57366	0.549712	0.565008	0.598218	0.632722	0.526319	0.644228	0.553008	0.0545356
			0.570469	0.422501	0.48604	0.643001	0.503801	0.535714	0.509196	0.503767	0.530645	0.494888	0.580252	0.536924	0.540291	0.561513	0.534022	0.552535	0.591533	0.6181	0.512316	0.643637	0.543557	0.0544171
			0.561684	0.420964	0.483019	0.63243	0.495504	0.523278	0.50155	0.497887	0.523648	0.484438	0.567304	0.526771	0.530203	0.549063	0.51878	0.541072	0.583684	0.603668	0.498559	0.640237	0.534187	0.0532605
			0.555083	0.417954	0.479679	0.622782	0.488195	0.510045	0.492935	0.491451	0.516646	0.4756	0.554197	0.518168	0.517971	0.536731	0.504322	0.528286	0.577229	0.589279	0.486297	0.633709	0.524828	0.0522748
			0.549605	0.41643	0.476256	0.609578	0.482157	0.500162	0.485204	0.486039	0.509808	0.46755	0.542218	0.50775	0.507701	0.524443	0.492527	0.516339	0.569756	0.573996	0.473193	0.623988	0.515735	0.0503672
			0.541022	0.416006	0.473637	0.596095	0.479668	0.484877	0.477085	0.47982	0.504015	0.460089	0.531853	0.499581	0.499759	0.511458	0.480366	0.506522	0.561539	0.558673	0.463068	0.614119	0.506963	0.0481619
			0.536757	0.41526	0.469523	0.582775	0.475158	0.474292	0.469758	0.474643	0.497725	0.453048	0.521449	0.488844	0.485762	0.499135	0.469091	0.496376	0.554596	0.544929	0.453019	0.602417	0.498228	0.0463097
			0.533889	0.414985	0.467722	0.568569	0.47127	0.46244	0.463184	0.467912	0.491537	0.447587	0.512977	0.48072	0.477607	0.487868	0.45871	0.487808	0.54714	0.529238	0.442962	0.591191	0.490266	0.0443389
			0.528117	0.415628	0.465089	0.55609	0.467404	0.452955	0.455765	0.462925	0.486557	0.441918	0.503716	0.471576	0.468424	0.477013	0.44898	0.479414	0.540304	0.515347	0.433237	0.579109	0.482478	0.0424541
			0.526686	0.415649	0.463387	0.541428	0.462885	0.443047	0.449801	0.457426	0.481158	0.435874	0.495102	0.463223	0.460216	0.466309	0.439849	0.470565	0.53356	0.501705	0.424204	0.568257	0.475017	0.0409965
			0.520622	0.418175	0.464333	0.527992	0.458537	0.433492	0.442859	0.452611	0.475439	0.429551	0.485549	0.453635	0.449426	0.45547	0.431132	0.46335	0.525885	0.488472	0.416068	0.556818	0.467471	0.0392657
			0.515415	0.418471	0.467292	0.513634	0.453706	0.424225	0.438117	0.445254	0.469155	0.423815	0.478715	0.4459	0.4452	0.445935	0.424059	0.45582	0.519051	0.477425	0.408339	0.547024	0.460828	0.0379947
			0.506705	0.419243	0.469747	0.499111	0.450271	0.41482	0.432875	0.440478	0.464049	0.41846	0.469388	0.438197	0.433681	0.436066	0.417474	0.448524	0.512053	0.466365	0.401863	0.536474	0.453792	0.0365906
			0.500356	0.42034	0.474579	0.484856	0.446032	0.406869	0.427763	0.435127	0.460103	0.413299	0.462262	0.430553	0.429842	0.426866	0.411475	0.440432	0.504932	0.4545	0.394516	0.526777	0.447574	0.0356994
			0.49471	0.420622	0.48031	0.471788	0.442025	0.402611	0.422875	0.430041	0.455397	0.407734	0.45319	0.423926	0.422516	0.418384	0.404326	0.43331	0.498945	0.445006	0.388092	0.517005	0.441641	0.0352952
			0.48613	0.421263	0.487547	0.459559	0.436657	0.39758	0.416978	0.425321	0.449364	0.403901	0.445578	0.416924	0.416557	0.408292	0.398891	0.425914	0.491796	0.435539	0.382177	0.507354	0.435666	0.0350063
			0.479973	0.422774	0.493628	0.447171	0.433925	0.395085	0.413556	0.41964	0.445407	0.398862	0.4375	0.410747	0.409556	0.401613	0.392999	0.419347	0.485724	0.427527	0.377279	0.497702	0.430501	0.0350298
			0.476074	0.425055	0.499578	0.435868	0.43263	0.390704	0.409808	0.414156	0.441035	0.395118	0.430004	0.404517	0.403237	0.394847	0.387071	0.4128	0.479702	0.419166	0.372929	0.488439	0.425637	0.0356817
			0.467126	0.426194	0.507297	0.427583	0.428945	0.387287	0.406166	0.409605	0.435629	0.39156	0.42322	0.397803	0.396963	0.386737	0.38173	0.406663	0.47436	0.41252	0.368133	0.479008	0.420727	0.0365594
			0.462006	0.427392	0.512459	0.417273	0.428324	0.38443	0.402805	0.405803	0.43073	0.38803	0.415314	0.394156	0.392647	0.380764	0.37694	0.399458	0.468278	0.405751	0.363992	0.469955	0.416325	0.037342
			0.45197	0.428217	0.516904	0.409666	0.42755	0.378907	0.398681	0.400557	0.425651	0.384538	0.408349	0.388382	0.388518	0.37443	0.372738	0.393684	0.462698	0.399083	0.360259	0.461803	0.411629	0.0382233
			0.451328	0.427756	0.519168	0.400456	0.420634	0.37586	0.394956	0.396615	0.421324	0.38194	0.402695	0.383433	0.381992	0.36965	0.369095	0.388694	0.456221	0.393308	0.356343	0.452905	0.407219	0.0390079
			0.444232	0.427577	0.521848	0.392586	0.414635	0.372141	0.392685	0.391729	0.41643	0.379258	0.397314	0.379832	0.379469	0.364574	0.364984	0.38507	0.449714	0.386793	0.352619	0.445269	0.402938	0.0395622
			0.437982	0.427293	0.521666	0.384554	0.409995	0.36987	0.389188	0.387635	0.412216	0.375033	0.391162	0.375896	0.376722	0.359403	0.360997	0.380649	0.445279	0.381443	0.348927	0.437422	0.398667	0.0399944
			0.429946	0.425199	0.520688	0.376896	0.409421	0.36637	0.387226	0.384388	0.408231	0.371123	0.385448	0.372495	0.373317	0.354442	0.357262	0.376712	0.439627	0.376997	0.34559	0.429827	0.39456	0.0401588
			0.424516	0.423343	0.517973	0.370328	0.403402	0.363858	0.384024	0.380636	0.404551	0.369424	0.38095	0.369891	0.367387	0.349749	0.3551	0.370671	0.434673	0.372099	0.342785	0.422723	0.390404	0.0400728
			0.421825	0.422062	0.513488	0.362737	0.403002	0.360509	0.382501	0.377657	0.400609	0.366178	0.376595	0.368052	0.363626	0.345673	0.352396	0.368832	0.429303	0.366872	0.339369	0.415752	0.386852	0.039903
			0.414294	0.419279	0.509636	0.355136	0.399711	0.359212	0.379749	0.373411	0.39771	0.362669	0.372832	0.363859	0.362576	0.34224	0.349128	0.364667	0.423092	0.363031	0.336042	0.409177	0.382873	0.0394794
			0.410462	0.416233	0.506091	0.350024	0.39774	0.355309	0.377658	0.370451	0.392929	0.360888	0.368342	0.362216	0.359639	0.34	0.345527	0.361871	0.416883	0.356309	0.333733	0.403258	0.379278	0.0391812
			0.403426	0.413997	0.500637	0.34459	0.393381	0.352695	0.374912	0.367488	0.39075	0.358689	0.364298	0.359818	0.35512	0.335721	0.342605	0.35953	0.411586	0.354122	0.329865	0.397479	0.375535	0.0386122
			0.40065	0.411752	0.495815	0.339098	0.394796	0.350012	0.373085	0.364317	0.387332	0.356871	0.360589	0.359341	0.352202	0.333543	0.339813	0.358723	0.407101	0.350397	0.327623	0.391487	0.372727	0.0382182
			0.397215	0.408577	0.491696	0.336403	0.387191	0.34954	0.368716	0.362418	0.383556	0.354653	0.356296	0.355926	0.348673	0.333075	0.337729	0.354775	0.401687	0.347973	0.324721	0.385866	0.369334	0.0374304
			0.393827	0.404734	0.484676	0.330259	0.383364	0.348168	0.366187	0.358551	0.380789	0.352754	0.352462	0.354374	0.347516	0.330897	0.334187	0.353796	0.396916	0.343723	0.321708	0.381034	0.365996	0.0365617
			0.391118	0.40363	0.479529	0.326828	0.38097	0.345093	0.364021	0.35463	0.378887	0.350702	0.348745	0.352442	0.344966	0.327193	0.332502	0.351208	0.392065	0.340891	0.320307	0.375983	0.363085	0.0361015
			0.38892	0.401665	0.474204	0.323217	0.376694	0.344062	0.361158	0.352224	0.375289	0.34817	0.345919	0.35273	0.341408	0.325241	0.329229	0.349878	0.386231	0.337819	0.317193	0.370933	0.360109	0.0354834
			0.387338	0.399768	0.466834	0.3203	0.372903	0.341413	0.358217	0.350277	0.372272	0.345556	0.34349	0.350894	0.338827	0.322536	0.327138	0.34725	0.382169	0.336224	0.315642	0.365762	0.35724	0.0345213
			0.381805	0.398613	0.460354	0.317156	0.368523	0.339882	0.355915	0.347825	0.369662	0.343045	0.340247	0.35011	0.337758	0.319481	0.324462	0.346314	0.377362	0.33289	0.313187	0.360839	0.354272	0.0336725
			0.383408	0.396761	0.45556	0.317053	0.369164	0.337711	0.353021	0.344695	0.367953	0.341671	0.337466	0.346807	0.336762	0.316008	0.321758	0.344515	0.373375	0.328918	0.311363	0.356167	0.352007	0.033439
			0.381755	0.396878	0.450358	0.313893	0.371455	0.333011	0.351587	0.344129	0.365176	0.34021	0.334823	0.3446	0.334068	0.313908	0.320734	0.343198	0.370158	0.325345	0.309751	0.352446	0.349874	0.0332866
			0.380292	0.395184	0.445086	0.311226	0.368709	0.330618	0.349195	0.340455	0.362523	0.338306	0.334091	0.343424	0.333009	0.312506	0.319814	0.341326	0.366878	0.323997	0.309224	0.349888	0.347787	0.03254
			0.376485	0.392739	0.437377	0.309713	0.366093	0.329884	0.347341	0.338545	0.362422	0.336326	0.329931	0.341391	0.330204	0.31059	0.318644	0.342122	0.362667	0.319436	0.306349	0.346209	0.345223	0.0315847
			0.371345	0.391572	0.432149	0.307564	0.360376	0.32896	0.346007	0.335326	0.360851	0.334905	0.327749	0.340932	0.328804	0.308484	0.318379	0.340751	0.358369	0.318597	0.305254	0.342436	0.342941	0.0306206
			0.372054	0.389302	0.426154	0.308352	0.357397	0.327068	0.343725	0.334319	0.358072	0.33362	0.326256	0.339917	0.327324	0.306591	0.31653	0.340326	0.354768	0.316761	0.305112	0.339883	0.341177	0.0296736
			0.368387	0.387271	0.421339	0.30462	0.351789	0.325228	0.3427	0.332643	0.356735	0.332006	0.324652	0.33865	0.327576	0.305326	0.314114	0.338553	0.352303	0.313118	0.303288	0.336145	0.338822	0.0291509
			0.367651	0.386365	0.414635	0.304992	0.347006	0.322401	0.340479	0.329316	0.354913	0.331068	0.32303	0.337065	0.325713	0.304922	0.313448	0.337617	0.350038	0.309755	0.302243	0.333134	0.33679	0.0282931
			0.36603	0.383693	0.411075	0.303799	0.344489	0.322228	0.338127	0.327964	0.352603	0.329482	0.321294	0.33593	0.321999	0.303313	0.31166	0.336412	0.347153	0.308426	0.299946	0.330844	0.334823	0.0278676
			0.361873	0.381465	0.405907	0.304739	0.343681	0.322325	0.33714	0.325505	0.350829	0.327625	0.319239	0.336027	0.319833	0.30091	0.310271	0.335267	0.343407	0.306436	0.299769	0.327663	0.332996	0.0269647
			0.363964	0.378333	0.403692	0.304203	0.341508	0.319118	0.335548	0.323007	0.348753	0.326176	0.317133	0.33624	0.318259	0.300091	0.307403	0.333167	0.341251	0.304904	0.299146	0.32528	0.331359	0.0268855
			0.362746	0.37587	0.400103	0.304576	0.335523	0.318272	0.332935	0.322522	0.346905	0.324335	0.315691	0.333872	0.316895	0.299777	0.307567	0.332203	0.337707	0.302024	0.297922	0.322387	0.329492	0.0261821
			0.358051	0.374268	0.398117	0.306221	0.332075	0.316497	0.332595	0.319336	0.346728	0.322263	0.313772	0.332959	0.313663	0.298408	0.30691	0.330269	0.335978	0.300497	0.29636	0.319957	0.327746	0.0258601
			0.35701	0.371883	0.393359	0.305867	0.330266	0.314563	0.32982	0.318548	0.345493	0.32125	0.312453	0.332287	0.310597	0.298045	0.305464	0.32842	0.33422	0.299558	0.296683	0.318203	0.3262	0.0251174
			0.35554	0.36839	0.392615	0.30755	0.329898	0.31387	0.329464	0.316432	0.343625	0.32008	0.309858	0.330049	0.307355	0.29726	0.304651	0.32541	0.331658	0.296335	0.294797	0.315474	0.324515	0.0250453
			0.354337	0.368127	0.389448	0.31008	0.332681	0.311237	0.327943	0.314671	0.341746	0.317205	0.309076	0.329569	0.307916	0.295537	0.303296	0.32382	0.329491	0.295994	0.293913	0.313508	0.32348	0.0247325
			0.352025	0.363342	0.38779	0.310231	0.335737	0.309286	0.326816	0.313561	0.340321	0.316234	0.30728	0.329286	0.303437	0.295275	0.301853	0.321948	0.327813	0.293697	0.293496	0.311916	0.322067	0.0244676
			0.353348	0.362745	0.384352	0.31208	0.329568	0.309596	0.325733	0.312529	0.339422	0.313928	0.306966	0.326786	0.303633	0.29532	0.300152	0.31862	0.325573	0.293775	0.292811	0.310902	0.320892	0.023907
			0.350196	0.359221	0.383291	0.314691	0.32287	0.309075	0.324761	0.31006	0.337219	0.312299	0.306089	0.32758	0.302368	0.294514	0.299599	0.315607	0.324821	0.291813	0.291482	0.307839	0.31927	0.0235127
			0.349381	0.356528	0.38061	0.314726	0.320154	0.307204	0.323734	0.309146	0.33669	0.310524	0.303204	0.32376	0.299054	0.293141	0.299464	0.311812	0.321756	0.290795	0.290509	0.306004	0.31741	0.023278
			0.348454	0.355257	0.377955	0.318736	0.321361	0.305951	0.321673	0.307936	0.334166	0.308328	0.302084	0.323241	0.300017	0.292462	0.295954	0.310873	0.320864	0.289762	0.288745	0.30409	0.316395	0.0230942
			0.346849	0.351693	0.376338	0.321273	0.321461	0.303534	0.320703	0.306917	0.33237	0.306678	0.300265	0.320128	0.300227	0.29171	0.29483	0.308388	0.318431	0.289263	0.287949	0.303284	0.315115	0.0227133
			0.347997	0.349509	0.374357	0.324048	0.315657	0.303396	0.318788	0.304662	0.332936	0.305489	0.299386	0.320943	0.29435	0.29075	0.293702	0.304889	0.316322	0.286183	0.287524	0.301723	0.313631	0.0230886
			0.342807	0.347854	0.374253	0.328949	0.314043	0.304401	0.317566	0.304589	0.332403	0.30274	0.297087	0.317344	0.294745	0.290606	0.290469	0.301378	0.313286	0.286123	0.285949	0.300672	0.312363	0.0230624
			0.34276	0.345085	0.372946	0.33079	0.312183	0.301488	0.316428	0.302488	0.329992	0.302265	0.296541	0.316631	0.291804	0.288589	0.286421	0.299739	0.312495	0.285712	0.284697	0.299276	0.310916	0.0233323
			0.342712	0.341524	0.370893	0.334048	0.31	0.300932	0.315799	0.300714	0.328479	0.301041	0.295273	0.31522	0.291656	0.288153	0.284356	0.297368	0.310211	0.285225	0.283489	0.297633	0.309736	0.0233027
			0.338812	0.338713	0.370097	0.336897	0.306522	0.299738	0.313706	0.300022	0.328466	0.298695	0.292759	0.31223	0.290476	0.286475	0.282304	0.294719	0.309235	0.282079	0.282016	0.296521	0.308024	0.0236125
			0.337096	0.338155	0.369831	0.338309	0.306732	0.294967	0.312254	0.298639	0.326818	0.297536	0.293208	0.309691	0.289136	0.286974	0.281718	0.292084	0.306883	0.281405	0.280013	0.295309	0.306838	0.0238724
			0.335724	0.336905	0.3671	0.341798	0.304459	0.294674	0.311323	0.296572	0.324408	0.296261	0.291406	0.308427	0.286649	0.285238	0.278064	0.28973	0.305926	0.280659	0.279155	0.294092	0.305429	0.0241732
			0.336803	0.334088	0.365958	0.343053	0.304857	0.293064	0.30976	0.295038	0.325234	0.29466	0.290317	0.305563	0.283155	0.284803	0.276175	0.286646	0.303049	0.279436	0.279343	0.292765	0.304188	0.0246268
			0.334423	0.334775	0.364638	0.346999	0.303721	0.29153	0.309476	0.293455	0.323822	0.292761	0.287792	0.303522	0.284641	0.283595	0.273538	0.285571	0.303312	0.277784	0.275985	0.292064	0.30317	0.0252748
			0.332645	0.332029	0.363616	0.348376	0.303197	0.290772	0.308728	0.293018	0.322943	0.291747	0.287968	0.302157	0.28196	0.283532	0.272771	0.28171	0.299888	0.275698	0.275724	0.29016	0.301932	0.0254617
			0.332995	0.329273	0.362001	0.349917	0.302217	0.288367	0.308279	0.290616	0.322415	0.290156	0.287169	0.299982	0.282265	0.281595	0.269442	0.280344	0.299725	0.273085	0.274638	0.288766	0.300662	0.0259562
			0.329064	0.327999	0.359539	0.351355	0.303129	0.287149	0.306244	0.289742	0.321748	0.288321	0.285548	0.297731	0.278404	0.278754	0.267756	0.277905	0.297483	0.271541	0.2729	0.287607	0.298996	0.026241
			0.330424	0.32648	0.359088	0.352782	0.301857	0.285837	0.306027	0.288199	0.32064	0.287524	0.284206	0.294003	0.277728	0.278898	0.265595	0.276597	0.29664	0.268431	0.272617	0.287208	0.298039	0.026821
			0.327416	0.324179	0.358583	0.353264	0.300548	0.284538	0.303791	0.286852	0.318927	0.286483	0.282428	0.29287	0.275053	0.278372	0.263295	0.273561	0.294021	0.266419	0.270219	0.286324	0.296357	0.0271843
			0.325995	0.322284	0.356753	0.352577	0.29551	0.282385	0.303174	0.285292	0.319371	0.285061	0.280992	0.291875	0.275231	0.276351	0.260925	0.27265	0.292748	0.265512	0.26925	0.285131	0.294953	0.0272292
			0.327898	0.3212	0.354897	0.35135	0.293324	0.281081	0.301812	0.285546	0.317317	0.284157	0.278972	0.287846	0.271885	0.275698	0.25881	0.269379	0.29064	0.262252	0.267595	0.283381	0.293252	0.0276988
			0.32285	0.319284	0.353749	0.352098	0.29218	0.279981	0.301074	0.283592	0.316975	0.283145	0.277052	0.286835	0.271336	0.273408	0.25748	0.26703	0.288359	0.260409	0.266705	0.282355	0.291795	0.0278168
			0.323523	0.318941	0.352757	0.351389	0.290967	0.278606	0.299559	0.283343	0.31647	0.282692	0.277128	0.283588	0.266858	0.27246	0.255352	0.265179	0.286693	0.258246	0.265944	0.281534	0.290562	0.0283017
			0.324369	0.317319	0.349972	0.349188	0.293478	0.277363	0.299458	0.282292	0.313464	0.280666	0.27505	0.281676	0.266808	0.27162	0.25197	0.264279	0.285369	0.255368	0.263772	0.280059	0.289177	0.0283364
			0.323223	0.315622	0.34773	0.348387	0.293172	0.276122	0.299448	0.280816	0.312399	0.279456	0.273642	0.279415	0.267073	0.270101	0.251982	0.263577	0.282554	0.252592	0.262551	0.27961	0.287974	0.0282564
			0.323417	0.315367	0.344952	0.347142	0.292434	0.276199	0.29792	0.279619	0.313017	0.278148	0.274095	0.27797	0.261871	0.26815	0.248957	0.262015	0.283027	0.250437	0.261175	0.278914	0.286741	0.028628
			0.321639	0.314937	0.342465	0.344229	0.291582	0.27576	0.296929	0.278655	0.31294	0.276739	0.271393	0.276536	0.261133	0.266974	0.247937	0.260924	0.281301	0.250037	0.259212	0.277649	0.285449	0.0283446
			0.324597	0.312962	0.343077	0.342518	0.291021	0.27328	0.297947	0.275884	0.309724	0.275832	0.269671	0.27423	0.261014	0.26585	0.24617	0.258207	0.279009	0.246602	0.257628	0.276657	0.284094	0.0290029
			0.322371	0.311846	0.34029	0.340033	0.290116	0.272073	0.296939	0.276193	0.310059	0.275318	0.268969	0.270901	0.258921	0.26359	0.243996	0.25738	0.27682	0.24578	0.255386	0.276604	0.282679	0.0288566
			0.320815	0.309431	0.337316	0.33788	0.288268	0.271685	0.294756	0.275093	0.308759	0.274359	0.267311	0.269743	0.259324	0.262417	0.242876	0.256798	0.275825	0.243378	0.255015	0.275517	0.281328	0.0283703
			0.320833	0.307715	0.336249	0.335288	0.285793	0.273273	0.294499	0.274023	0.306906	0.27241	0.265813	0.268076	0.255033	0.261733	0.241156	0.255307	0.274185	0.241101	0.253453	0.274848	0.279885	0.0285247
			0.319298	0.307529	0.335854	0.33511	0.283547	0.268762	0.293728	0.272501	0.306802	0.272824	0.266496	0.2646	0.257121	0.260765	0.238924	0.255303	0.273199	0.238303	0.251871	0.274444	0.278849	0.0288398
			0.320509	0.305641	0.334418	0.332793	0.280849	0.267892	0.293106	0.272215	0.305384	0.27158	0.264935	0.263317	0.254936	0.25975	0.238539	0.254016	0.270619	0.236622	0.250792	0.273355	0.277563	0.0288624
			0.316517	0.303618	0.3338	0.331005	0.279292	0.266658	0.291432	0.271942	0.306166	0.269717	0.262137	0.262291	0.254282	0.259229	0.237234	0.251738	0.270232	0.235778	0.249159	0.272834	0.276253	0.0287253
			0.315033	0.301701	0.331937	0.328508	0.280256	0.265676	0.291286	0.269589	0.303854	0.27019	0.261845	0.260585	0.251649	0.257096	0.235831	0.252348	0.267723	0.233209	0.247916	0.271864	0.274905	0.0285822
			0.313139	0.301823	0.329901	0.326069	0.279759	0.264444	0.290288	0.269479	0.302475	0.268178	0.259687	0.25885	0.252061	0.25495	0.234325	0.252368	0.266753	0.233461	0.246447	0.270916	0.273769	0.0282668
			0.316664	0.298509	0.328799	0.323653	0.280417	0.2633	0.291077	0.268372	0.303831	0.266976	0.260483	0.258627	0.250678	0.255444	0.233834	0.251102	0.266815	0.230178	0.246603	0.269907	0.273263	0.0285444
			0.316812	0.299206	0.32936	0.321133	0.277328	0.261075	0.290488	0.266729	0.302246	0.266463	0.257932	0.256865	0.250864	0.252667	0.232183	0.25032	0.264686	0.229041	0.24517	0.269591	0.272008	0.0288761
			0.314042	0.29741	0.329028	0.318491	0.276607	0.260113	0.290448	0.266848	0.302095	0.265599	0.257794	0.255086	0.25075	0.253032	0.230164	0.24873	0.264111	0.225548	0.243746	0.268147	0.270889	0.0289304
			0.313271	0.297002	0.324958	0.316212	0.276938	0.25878	0.289709	0.264969	0.300728	0.26557	0.256044	0.255388	0.249685	0.251319	0.227146	0.248787	0.26272	0.225241	0.242169	0.267099	0.269687	0.0286565
			0.313196	0.297435	0.324238	0.314593	0.277899	0.258415	0.288317	0.264831	0.299328	0.263828	0.253471	0.25325	0.247011	0.252244	0.226503	0.24868	0.262316	0.223031	0.240022	0.267003	0.268781	0.028922
			0.312459	0.296211	0.32326	0.314062	0.285419	0.255258	0.287133	0.263122	0.298257	0.263987	0.25194	0.252121	0.250348	0.250913	0.225045	0.247887	0.26036	0.222043	0.239965	0.26813	0.268396	0.0290658
			0.309301	0.295403	0.320536	0.309561	0.285044	0.255559	0.286864	0.263301	0.297232	0.264081	0.251875	0.25095	0.248727	0.249282	0.224537	0.246516	0.259876	0.220494	0.23817	0.267225	0.267227	0.0285266
			0.309937	0.295327	0.318676	0.309813	0.279766	0.253692	0.2859	0.262878	0.297723	0.263828	0.251835	0.249154	0.247335	0.248153	0.22202	0.246181	0.257963	0.217373	0.237783	0.266482	0.266091	0.0289706
			0.310495	0.293659	0.319078	0.306883	0.277051	0.253253	0.284973	0.261696	0.29685	0.26208	0.251042	0.247942	0.243839	0.247017	0.222555	0.24592	0.257308	0.218173	0.235265	0.264856	0.264997	0.0288777
			0.310341	0.292721	0.318403	0.306118	0.279104	0.251997	0.285237	0.26105	0.296154	0.261889	0.249358	0.247814	0.244217	0.247108	0.223409	0.245852	0.256469	0.216554	0.234883	0.263665	0.264617	0.0288868
			0.311241	0.291638	0.315418	0.304658	0.280532	0.251955	0.285052	0.260263	0.294159	0.261017	0.249327	0.245645	0.242605	0.245774	0.222714	0.24485	0.255131	0.217573	0.233697	0.263861	0.263856	0.0287016
			0.309783	0.290927	0.314217	0.301093	0.282138	0.252189	0.285444	0.259567	0.294184	0.260432	0.247008	0.244695	0.242344	0.244619	0.22207	0.243302	0.25498	0.214052	0.231314	0.262793	0.262858	0.0289309
			0.30837	0.292157	0.314792	0.30177	0.282251	0.249308	0.284419	0.258682	0.292687	0.260425	0.247008	0.242617	0.241327	0.244735	0.222814	0.243474	0.253326	0.212756	0.230777	0.26208	0.262289	0.0291415
			0.308116	0.289031	0.312595	0.29672	0.275019	0.249316	0.284951	0.259036	0.291681	0.260248	0.245572	0.243172	0.241806	0.244125	0.222245	0.241883	0.25105	0.212945	0.229263	0.261945	0.261036	0.0283669
			0.309667	0.289717	0.309551	0.299089	0.270188	0.248304	0.283306	0.257159	0.292225	0.260018	0.244141	0.240059	0.239424	0.242195	0.221955	0.242694	0.252512	0.211093	0.227304	0.261475	0.260104	0.0288543
			0.308778	0.287942	0.31034	0.295846	0.26828	0.246847	0.284522	0.256759	0.290887	0.259038	0.244165	0.239902	0.239816	0.241107	0.2222	0.241499	0.25107	0.210183	0.227878	0.260135	0.25936	0.0286198
			0.307002	0.288372	0.308002	0.294704	0.269505	0.246978	0.28379	0.255314	0.289528	0.258791	0.243117	0.239105	0.238524	0.240352	0.221784	0.241713	0.250028	0.209146	0.226006	0.25899	0.258538	0.0284763
			0.305661	0.287078	0.308998	0.293424	0.268646	0.244825	0.281252	0.254169	0.28779	0.258039	0.241451	0.237117	0.237009	0.239858	0.220633	0.24068	0.24969	0.207602	0.225202	0.258639	0.257388	0.0286135
			0.304708	0.286357	0.307376	0.292764	0.266637	0.246113	0.281173	0.253919	0.287361	0.258203	0.241923	0.235151	0.236462	0.238638	0.221694	0.239234	0.248915	0.206768	0.224676	0.25733	0.25677	0.0284155
			0.303125	0.285839	0.305549	0.288631	0.260879	0.244159	0.279879	0.254246	0.287724	0.256754	0.240241	0.234816	0.241157	0.238131	0.21927	0.238694	0.248452	0.204868	0.224004	0.256507	0.255646	0.0280541
			0.305046	0.28776	0.305643	0.287982	0.25892	0.243659	0.28015	0.251267	0.287641	0.255945	0.239944	0.232768	0.236495	0.237516	0.21844	0.237612	0.247573	0.204715	0.223292	0.256474	0.254942	0.0287333
			0.302277	0.285279	0.305726	0.287255	0.258457	0.243838	0.280079	0.251691	0.28678	0.255573	0.23754	0.231355	0.237378	0.236484	0.218061	0.237707	0.247775	0.203813	0.221845	0.254936	0.254192	0.0285544
			0.301404	0.28423	0.303721	0.285467	0.257156	0.240577	0.278966	0.250608	0.286816	0.254928	0.237459	0.230801	0.236204	0.234894	0.215841	0.23772	0.244948	0.203051	0.219529	0.254292	0.252931	0.0286392
			0.302621	0.284353	0.302111	0.284402	0.259246	0.240549	0.280733	0.249244	0.285808	0.253892	0.236566	0.230341	0.233209	0.236423	0.212786	0.235601	0.244806	0.203709	0.219797	0.253552	0.252488	0.0288933
			0.300894	0.284572	0.300897	0.283828	0.256302	0.239052	0.278954	0.248954	0.282964	0.254517	0.237006	0.228446	0.234134	0.234669	0.212983	0.236365	0.244104	0.20311	0.218792	0.252377	0.251646	0.0285266
			0.300874	0.284335	0.300913	0.281603	0.256746	0.240218	0.279028	0.24934	0.285146	0.253398	0.23549	0.22812	0.234233	0.234145	0.212173	0.234165	0.242974	0.202403	0.217838	0.252	0.251257	0.0288202

## Sheet: H2O2 triggered Ca2+ signals
	Average	SD	Average	SD
	WT		m2
1	0.138681	0.0411718	0.130552	0.0295795	background
2	0.134319	0.0405019	0.126416	0.0306416
3	0.13299	0.0397689	0.126356	0.0307074
4	0.133308	0.0399397	0.126246	0.0304272
5	0.132329	0.0395571	0.125454	0.0302302
6	0.131033	0.0393119	0.125291	0.0298159
7	0.131724	0.0396025	0.125548	0.0290267
8	0.131188	0.0408137	0.12542	0.0291635
9	0.130806	0.04042	0.124897	0.0286767
10	0.129957	0.0396812	0.124976	0.0290994
11	0.12942	0.0389874	0.124313	0.0286522
12	0.128224	0.036967	0.124043	0.0288189
13	0.128013	0.0364292	0.123931	0.0286587
14	0.127856	0.0352234	0.123473	0.0282716
15	0.128088	0.0359157	0.12342	0.0288732
16	0.127721	0.0355053	0.123443	0.0279622
17	0.127391	0.036063	0.123019	0.0281321
18	0.127768	0.0357765	0.123662	0.0288921
19	0.127637	0.0359927	0.123522	0.0285301
20	0.128177	0.0361607	0.123305	0.0291893
21	0.341089	0.088095	0.336036	0.08472	5 mM H2O2
22	0.311983	0.0768619	0.309706	0.0692648
23	0.297289	0.0651993	0.29593	0.0609569
24	0.301508	0.0763975	0.302089	0.0635862
25	0.312562	0.097401	0.328372	0.0852479
26	0.321799	0.113491	0.365545	0.112988
27	0.3332	0.130136	0.40801	0.134371
28	0.350471	0.154634	0.456649	0.156364
29	0.370957	0.183215	0.512024	0.18277
30	0.394145	0.207991	0.567676	0.206296
31	0.417291	0.224666	0.617801	0.222937
32	0.438691	0.231884	0.659705	0.230663
33	0.4587	0.229612	0.69213	0.229376
34	0.476972	0.220642	0.715314	0.221846
35	0.49399	0.206664	0.730447	0.20912
36	0.508917	0.190498	0.738293	0.192041
37	0.52169	0.173214	0.740898	0.173573
38	0.533082	0.156238	0.738568	0.155479
39	0.541845	0.140924	0.732716	0.139001
40	0.547654	0.126409	0.723802	0.12491
41	0.551823	0.113425	0.712711	0.113406
42	0.554412	0.102856	0.700397	0.103938
43	0.55497	0.0950069	0.687611	0.095987
44	0.554359	0.0879979	0.674443	0.0886672
45	0.552041	0.0824167	0.661252	0.0818693
46	0.549723	0.0760778	0.648247	0.0755557
47	0.546777	0.0712614	0.635295	0.0707931
48	0.543021	0.0664507	0.622628	0.0668403
49	0.539227	0.0626474	0.609837	0.0640918
50	0.535386	0.0590118	0.597361	0.0613967
51	0.531822	0.0561237	0.585299	0.0590521
52	0.528345	0.0533426	0.57371	0.0570803
53	0.52514	0.0505622	0.563079	0.0554128
54	0.522654	0.0481005	0.553008	0.0545356
55	0.520631	0.0460864	0.543557	0.0544171
56	0.518095	0.0455009	0.534187	0.0532605
57	0.515727	0.04559	0.524828	0.0522748
58	0.51303	0.0456966	0.515735	0.0503672
59	0.510778	0.0465782	0.506963	0.0481619
60	0.507684	0.0463091	0.498228	0.0463097
61	0.504931	0.0459339	0.490266	0.0443389
62	0.501376	0.045259	0.482478	0.0424541
63	0.497884	0.0428513	0.475017	0.0409965
64	0.494468	0.0418652	0.467471	0.0392657
65	0.490089	0.04014	0.460828	0.0379947
66	0.486211	0.0382292	0.453792	0.0365906
67	0.481889	0.036802	0.447574	0.0356994
68	0.477687	0.0358744	0.441641	0.0352952
69	0.47345	0.0347666	0.435666	0.0350063
70	0.469067	0.0342188	0.430501	0.0350298
71	0.464733	0.0341564	0.425637	0.0356817
72	0.460054	0.0341141	0.420727	0.0365594
73	0.455476	0.0343834	0.416325	0.037342
74	0.451142	0.0345495	0.411629	0.0382233
75	0.446686	0.0355661	0.407219	0.0390079
76	0.44204	0.0360244	0.402938	0.0395622
77	0.438262	0.0368404	0.398667	0.0399944
78	0.434361	0.0373679	0.39456	0.0401588
79	0.430616	0.0379832	0.390404	0.0400728
80	0.426479	0.0379982	0.386852	0.039903
81	0.422359	0.0376904	0.382873	0.0394794
82	0.41844	0.0372438	0.379278	0.0391812
83	0.414586	0.0364688	0.375535	0.0386122
84	0.410138	0.0355021	0.372727	0.0382182
85	0.406898	0.0343625	0.369334	0.0374304
86	0.403179	0.0330979	0.365996	0.0365617
87	0.400054	0.0320592	0.363085	0.0361015
88	0.396462	0.0306397	0.360109	0.0354834
89	0.393495	0.0292475	0.35724	0.0345213
90	0.390079	0.0283611	0.354272	0.0336725
91	0.387704	0.0269139	0.352007	0.033439
92	0.384437	0.0258148	0.349874	0.0332866
93	0.382103	0.0247546	0.347787	0.03254
94	0.37925	0.0239546	0.345223	0.0315847
95	0.376587	0.022883	0.342941	0.0306206
96	0.374453	0.0222295	0.341177	0.0296736
97	0.37161	0.0213187	0.338822	0.0291509
98	0.369018	0.0205878	0.33679	0.0282931
99	0.366773	0.0195903	0.334823	0.0278676
100	0.364378	0.0192842	0.332996	0.0269647
101	0.362474	0.0187512	0.331359	0.0268855
102	0.359972	0.017942	0.329492	0.0261821
103	0.358207	0.0181626	0.327746	0.0258601
104	0.356218	0.0179626	0.3262	0.0251174
105	0.354202	0.01774	0.324515	0.0250453
106	0.351944	0.0177917	0.32348	0.0247325
107	0.350618	0.0173114	0.322067	0.0244676
108	0.348918	0.0176763	0.320892	0.023907
109	0.347303	0.0173221	0.31927	0.0235127
110	0.345851	0.0174009	0.31741	0.023278
111	0.344402	0.0175269	0.316395	0.0230942
112	0.343454	0.0175826	0.315115	0.0227133
113	0.342301	0.0176242	0.313631	0.0230886
114	0.340871	0.0174581	0.312363	0.0230624
115	0.339409	0.016996	0.310916	0.0233323
116	0.338122	0.0169758	0.309736	0.0233027
117	0.336972	0.0175111	0.308024	0.0236125
118	0.335179	0.0170464	0.306838	0.0238724
119	0.333679	0.0168777	0.305429	0.0241732
120	0.333176	0.0170186	0.304188	0.0246268
121	0.331662	0.0168609	0.30317	0.0252748
122	0.330759	0.0167003	0.301932	0.0254617
123	0.329633	0.0163375	0.300662	0.0259562
124	0.328403	0.0164407	0.298996	0.026241
125	0.326761	0.0160347	0.298039	0.026821
126	0.326095	0.01613	0.296357	0.0271843
127	0.325015	0.0158835	0.294953	0.0272292
128	0.323815	0.0158647	0.293252	0.0276988
129	0.322559	0.0162463	0.291795	0.0278168
130	0.321812	0.01563	0.290562	0.0283017
131	0.320967	0.0160761	0.289177	0.0283364
132	0.31924	0.0155396	0.287974	0.0282564
133	0.318223	0.0154182	0.286741	0.028628
134	0.316962	0.015078	0.285449	0.0283446
135	0.316231	0.0152111	0.284094	0.0290029
136	0.315059	0.0148471	0.282679	0.0288566
137	0.313898	0.0150398	0.281328	0.0283703
138	0.312763	0.0151443	0.279885	0.0285247
139	0.311578	0.0150855	0.278849	0.0288398
140	0.309968	0.0150863	0.277563	0.0288624
141	0.309483	0.0152455	0.276253	0.0287253
142	0.308178	0.0149368	0.274905	0.0285822
143	0.307754	0.0153956	0.273769	0.0282668
144	0.306602	0.0151997	0.273263	0.0285444
145	0.305501	0.0151592	0.272008	0.0288761
146	0.304656	0.0155666	0.270889	0.0289304
147	0.303919	0.0153432	0.269687	0.0286565
148	0.302529	0.0154721	0.268781	0.028922
149	0.301467	0.0154977	0.268396	0.0290658
150	0.300613	0.0154785	0.267227	0.0285266
151	0.299827	0.0151219	0.266091	0.0289706
152	0.29842	0.0151225	0.264997	0.0288777
153	0.297526	0.0155848	0.264617	0.0288868
154	0.296571	0.0152209	0.263856	0.0287016
155	0.295995	0.0153252	0.262858	0.0289309
156	0.294735	0.0151274	0.262289	0.0291415
157	0.293725	0.0150646	0.261036	0.0283669
158	0.292791	0.0153481	0.260104	0.0288543
159	0.291708	0.0149124	0.25936	0.0286198
160	0.291136	0.0152597	0.258538	0.0284763
161	0.290198	0.0158727	0.257388	0.0286135
162	0.289197	0.0152937	0.25677	0.0284155
163	0.28848	0.0155812	0.255646	0.0280541
164	0.287547	0.0154157	0.254942	0.0287333
165	0.287167	0.0157743	0.254192	0.0285544
166	0.286329	0.0157666	0.252931	0.0286392
167	0.285817	0.0158031	0.252488	0.0288933
168	0.28499	0.015462	0.251646	0.0285266
169	0.283623	0.0153614	0.251257	0.0288202
170	0.282476	0.0154838
